# Supplementary material for: Host-Dependent Clustering of Campylobacter Strains From Small Mammals in Finland
Source: Front Microbiol. 2021 Jan 13;11:621490. doi: 10.3389/fmicb.2020.621490 (PMC7873845; doi:10.3389/fmicb.2020.621490)
Supplement: Supplementary Dataset 1 — Assembly statistics. [file Data_Sheet_1.xlsx]

## Sheet: Supplementary Dataset S1
#samples	first_coverage	assembly_coverage_filtered	mapping_filtered_contigs	mapping_filtered_bp	MLST_ST
DS7738429-93-MUH1_S92	170.2	135.9	31	1647685	-
DS7738368-32-AF39_S31	178.3	148.68	37	1680722	-
DS8507583-11-1772P-24-10-17_S11	290.6	231.68	35	1681782	-
DS8507613-41-TOH13-3-10-17_S41	201.4	160.73	32	1633343	-
DS7738402-66-AF49_S65	278.1	227.58	32	1680771	-
DS7738411-75-MUO3-14-6_S74	73.9	62.88	48	1642822	-
DS8507603-31-1688M-13-10-17_S31	131.2	101.48	35	1682556	-
DS8507574-2-1747P-24-10-17_S2	179.4	141.75	42	1682162	-
DS7738412-76-MUO2-14-6_S75	165.7	134.21	63	1685034	-
DS8507587-15-1710P-13-10-17_S15	249	196.96	36	1645285	-
DS8507590-18-1727P-16-10-17_S18	269.6	208.06	48	1685285	-
DS8507592-20-1743P-24-10-17_S20	193.5	148.55	48	1685580	-
DS7738430-94-X1731_S93	92.3	77.63	48	1636895	-
DS7738365-29-AF45_S28	73.6	58.34	44	1680618	-
DS8507581-9-1766P-24-10-17_S9	210.6	162.75	39	1681879	-
DS7738405-69-KOL-1-4-6-15_S68	195.6	162.38	42	1635919	-
DS7738427-91-MUO3_S90	222.2	179.88	45	1685130	-
DS7738374-38-AF20_S37	257.1	208.54	39	1679772	-
DS8507595-23-1748P-24-10-17_S23	237	187.79	39	1685935	-
DS8507596-24-1749P-24-10-17_S24	124.4	98.16	25	1649807	-
DS8507606-34-1715P-13-10-17_S34	90.4	68.06	36	1696264	-
DS7738393-57-X1694_S56	150.6	124.76	36	1644432	-
DS7738367-31-AF41_S30	157.1	127.63	43	1680390	-
DS7738384-48-AF1_S47	199.7	161.19	36	1680306	-
DS8507605-33-1691M-13-10-17_S33	200.1	152.79	37	1680297	-
DS8507611-39-1746P-24-10-17_S39	223.4	167.74	38	1681539	-
DS7738400-64-AF55_S63	130.8	107.21	51	1680839	-
DS8507614-42-MUH5-3-10-17_S42	78.6	60.37	38	1648186	-
DS7738386-50-X1721_S49	215.7	177.56	44	1635255	-
DS7738422-86-MUO2-10-6_S85	243.2	201.91	38	1641056	-
DS7738425-89-MUO2-9-6_S88	175.8	148.38	45	1605377	-
DS8507578-6-1757P-24-10-17_S6	285.6	230.13	37	1645610	-
DS7738398-62-AF59_S61	137.1	111.86	49	1680973	-
DS7738403-67-AF48_S66	201.9	163.37	35	1680218	-
DS8507575-3-1753P-24-10-17_S3	236.4	181.79	36	1681352	-
DS7738377-41-AF9_S40	154.4	124.74	37	1681572	-
DS7738414-78-MUO4-13-6_S77	176.9	146.65	49	1655733	-
DS7738366-30-AF44_S29	211.2	177.23	44	1680323	-
DS8507599-27-1758P-24-10-17_S27	261.1	201.03	37	1681254	-
DS7738406-70-PYH5-3-6-15_S69	86.3	75.01	40	1601876	-
DS7738381-45-AF5_S44	171.7	138.15	36	1681250	-
DS7738380-44-AF6_S43	138.6	113.68	30	1680170	-
DS7738408-72-PIS25-2-6-15_S71	120.9	98.53	39	1671358	-
DS7738396-60-X1671_S59	248	197.17	39	1686250	-
DS8507601-29-1685M-12-10-17_S29	263	206.4	49	1639700	-
DS7738387-51-X1720_S50	75.6	64.11	49	1639221	-
DS7738423-87-MUO7-9-6_S86	100.6	86.97	38	1614275	-
DS7738401-65-AF53_S64	116.8	95.37	42	1680682	-
DS8507598-26-1751P-24-10-17_S26	148.9	119.75	24	1646252	-
DS7738407-71-PIS27-2-6-15_S70	306.7	256.73	38	1669856	-
DS8507591-19-1741P-13-10-17_S19	176.3	138.57	40	1645626	-
DS8507576-4-1755P-24-10-17_S4	295.7	231.09	38	1717367	-
DS8507585-13-1776P-24-10-17_S13	165.4	127.31	39	1680991	-
DS7738395-59-X1676_S58	247.4	202.68	47	1684284	-
DS7738378-42-AF8_S41	217.3	181.52	36	1681276	-
DS7738388-52-X1719_S51	201.5	166.89	32	1637011	-
DS7738376-40-AF18_S39	108	88.25	41	1680373	-
DS8507607-35-1752P-24-10-17_S35	177.3	137.76	28	1681999	-
DS7738372-36-AF22_S35	121.6	98.15	41	1680749	-
DS7738390-54-X1702_S53	220.5	184.24	39	1673361	-
DS7738389-53-X1704_S52	73.4	53.39	53	1606379	-
DS8507582-10-1767P-24-10-17_S10	136.1	108.83	33	1609511	-
DS7738420-84-MUO2-11-6_S83	65.7	55.55	59	1611138	-
DS7738379-43-AF7_S42	195.2	156.96	34	1680352	-
DS8507600-28-1775P-24-10-17_S28	132.5	106.78	29	1647383	-
DS7738369-33-AF36_S32	88	71.76	38	1680652	-
DS7738415-79-MUO3-13-6_S78	150.9	126.75	44	1618865	-
DS7738431-95-X1730_S94	284.3	230.52	39	1644473	-
DS8507612-40-TOH12-3-10-17_S40	273.3	220.22	29	1634890	-
DS8507593-21-1754P-24-10-17_S21	255	189.59	37	1721181	-
DS7738383-47-AF3_S46	258.7	218.07	36	1681266	-
DS8507604-32-1690M-13-10-17_S32	93.8	74.08	44	1634104	-
DS7738419-83-MUO3-11-6_S82	269.9	218.58	46	1685267	-
DS8507586-14-1778P-24-10-17_S14	140.1	112.31	30	1608027	-
DS8507588-16-1714P-13-10-17_S16	299.4	233.59	38	1720528	-
DS8507579-7-1760P-24-10-17_S7	198.4	154.95	31	1649511	-
DS7738418-82-MUO4-11-6_S81	53.3	45.65	63	1597202	-
DS8507602-30-1687M-13-10-17_S30	210.9	164.46	37	1682945	-
DS7738424-88-MUO4-9-6_S87	234.7	187.8	44	1686379	-
DS8507580-8-1763P-24-10-17_S8	202.7	153.25	38	1721099	-
DS7738426-90-MUO9_S89	414.8	352.69	55	1624309	-
DS7738416-80-MUO1-12-6_S79	145.6	124.51	46	1657279	-
DS8507589-17-1720P-14-10-17_S17	186	150.51	46	1636149	-
DS7738413-77-MUO17-13-6_S76	83.3	67.44	50	1683600	-
DS8507608-36-1788M-25-10-17_S36	87.9	69.76	35	1634939	3704
DS8507594-22-1745P-24-10-17_S22	92.5	72.17	29	1678037	-
DS7738404-68-AF47_S67	171.5	143.36	44	1680480	-
DS8507573-1-1730P-16-10-17_S1	121.8	84.53	92	1863249	-
DS8507610-38-1744P-24-10-17_S38	259.3	201.09	29	1685452	-
DS8507597-25-1750P-24-10-17_S25	223.1	179.46	31	1609648	-
DS7738394-58-X1682_S57	33.4	26.77	83	1703571	-
DS8507584-12-1773P-24-10-17_S12	159.4	124.95	33	1681957	-
DS7738399-63-AF56_S62	84.3	70.28	41	1680544	-
DS8507609-37-1789M-25-10-17_S37	318.3	259.76	29	1608046	-
DS7738392-56-X1695_S55	160	136.94	36	1607139	-
DS7738428-92-PYH1_S91	173.3	153.57	35	1599186	8562
DS7738410-74-PIS17-2-6-15_S73	221.3	184.33	38	1645427	-
DS7738391-55-X1699_S54	156.8	130.19	29	1640235	-
DS8507577-5-1756P-24-10-17_S5	146.3	112.48	31	1682276	-
FIXT-48	129.1	87.32	84	1828835	-
FIXT-59	129.9	99.2	49	1636444	-
FIXT-34	129.8	95.85	37	1676278	-
FIXT-73	113.5	72.93	76	1666449	-
FIXT-76	125.6	89.98	48	1681250	-
FIXT-78	125.1	89.53	95	1672056	-
FIXT-35	125.1	94.22	61	1593898	-
FIXT-40	127.3	92.43	43	1678953	-
FIXT-55	117.2	72.15	102	1813144	-
FIXT-66	120.3	83.28	135	1663457	-
FIXT-72	121.1	84.04	54	1676665	-
FIXT-39	123.9	87.31	41	1679794	-
FIXT-58	118.3	70.88	132	1884048	-
FIXT-79	131.1	98.88	33	1680154	-
FIXT-54	123.1	87.9	53	1628944	-
FIXT-60	128.7	94.47	35	1678105	-
FIXT-36	132.6	98.28	33	1676765	-
FIXT-57	124.3	89.97	34	1639295	-
FIXT-67	121.9	85.95	65	1666843	-
FIXT-70	123.6	87.49	60	1673924	-
FIXT-77	130	95.83	58	1680740	-
FIXT-52	131.8	99.05	44	1670832	-
FIXT-71	124.9	90.55	41	1675196	-
FIXT-56	121.3	75.46	95	1849060	-
FIXT-38	123.9	91.52	35	1603730	-
FIXT-53	129.3	95.17	47	1677856	-
FIXT-46	125.8	90.14	38	1690484	4791
FIXT-68	129.2	95.11	67	1677428	-
FIXT-69	130.3	96.45	56	1677508	-
FIXT-61	125.7	91.37	41	1675082	-
FIXT-44	112	68.36	61	1717639	-
FIXT-49	121.9	79.13	90	1788018	-
FIXT-37	110.3	69.97	27	1626816	1304
FIXT-42	120	83.12	71	1667981	-
FIXT-75	122.8	90.49	47	1613730	2219
FIXT-43	132.8	101.04	30	1673101	-
FIXT-63	127.9	93.48	44	1678061	-
FIXT-51	133	98.25	39	1675166	-
FIXT-65	120.5	80.65	67	1737131	-
FIXT-47	129.4	101.79	27	1584792	1304
FIXT-45	130.1	101.69	29	1589249	1304
FIXT-41	127.7	93.72	48	1674483	-
FIXT-74	125.5	91	58	1676105	-
FIXT-62	131	96.65	36	1682110	-
FIXT-64	124.5	88.98	46	1678820	-
FIXT-50	122.2	83.48	39	1674543	-

## Sheet: Supplementary Dataset S2
FILE	country	year	Source_1st_category	Source_2nd_category	Taxa	ST	Allele segregation	Phylogenomic	Location Apodemus (A=Lammi/B=Kerava/C=Hämeenkoski/D=Vantaa, all neg. apparently)	Voles (N=north/Lapland) vs. (S=southern/central Finland)	Spring (S)/Fall (F)
IN_Cj_FI_151.fasta	FINLAND	2007	Animal	Avian	Anas platyrhynchos	11	included	included	Not applicable	Not applicable	Not applicable
IN_Cj_FI_163.fasta	FINLAND	2012	Animal	Avian	Anas platyrhynchos	230	included	included	Not applicable	Not applicable	Not applicable
SO-12.fasta	FINLAND	2014	Animal	Avian	Anas platyrhynchos	6788	included	included	Not applicable	Not applicable	Not applicable
SO-14.fasta	FINLAND	2014	Animal	Avian	Anas platyrhynchos	4776	included	included	Not applicable	Not applicable	Not applicable
SO-16.fasta	FINLAND	2014	Animal	Avian	Anas platyrhynchos	692	included	included	Not applicable	Not applicable	Not applicable
SO-17.fasta	FINLAND	2014	Animal	Avian	Anas platyrhynchos	7842	included	included	Not applicable	Not applicable	Not applicable
SO-19.fasta	FINLAND	2014	Animal	Avian	Anas platyrhynchos	692	included	included	Not applicable	Not applicable	Not applicable
SO-21.fasta	FINLAND	2014	Animal	Avian	Anas platyrhynchos	2839	included	included	Not applicable	Not applicable	Not applicable
SO-22.fasta	FINLAND	2014	Animal	Avian	Anas platyrhynchos	2839	included	included	Not applicable	Not applicable	Not applicable
SO-26.fasta	FINLAND	2014	Animal	Avian	Anas platyrhynchos	4776	included	included	Not applicable	Not applicable	Not applicable
SO-28.fasta	FINLAND	2014	Animal	Avian	Anas platyrhynchos	2314	included	included	Not applicable	Not applicable	Not applicable
SO-29.fasta	FINLAND	2014	Animal	Avian	Anas platyrhynchos	991	included	included	Not applicable	Not applicable	Not applicable
SO-37.fasta	FINLAND	2014	Animal	Avian	Anas platyrhynchos	2839	included	included	Not applicable	Not applicable	Not applicable
SO-39.fasta	FINLAND	2014	Animal	Avian	Anas platyrhynchos	995	included	included	Not applicable	Not applicable	Not applicable
SO-4.fasta	FINLAND	2014	Animal	Avian	Anas platyrhynchos	1299	included	included	Not applicable	Not applicable	Not applicable
SO-49.fasta	FINLAND	2014	Animal	Avian	Anas platyrhynchos	2314	included	included	Not applicable	Not applicable	Not applicable
SO-50.fasta	FINLAND	2014	Animal	Avian	Anas platyrhynchos	2354	included	included	Not applicable	Not applicable	Not applicable
SO-54.fasta	FINLAND	2014	Animal	Avian	Anas platyrhynchos	2839	included	included	Not applicable	Not applicable	Not applicable
SO-55.fasta	FINLAND	2014	Animal	Avian	Anas platyrhynchos	2314	included	included	Not applicable	Not applicable	Not applicable
SO-64.fasta	FINLAND	2014	Animal	Avian	Anas platyrhynchos	693	included	included	Not applicable	Not applicable	Not applicable
SO-67.fasta	FINLAND	2014	Animal	Avian	Anas platyrhynchos	1299	included	included	Not applicable	Not applicable	Not applicable
SO-68.fasta	FINLAND	2014	Animal	Avian	Anas platyrhynchos	7843	included	included	Not applicable	Not applicable	Not applicable
SO-71.fasta	FINLAND	2014	Animal	Avian	Anas platyrhynchos	693	included	included	Not applicable	Not applicable	Not applicable
SO-72.fasta	FINLAND	2014	Animal	Avian	Anas platyrhynchos	2314	included	included	Not applicable	Not applicable	Not applicable
SO-73.fasta	FINLAND	2014	Animal	Avian	Anas platyrhynchos	1030	included	included	Not applicable	Not applicable	Not applicable
SO-74.fasta	FINLAND	2014	Animal	Avian	Anas platyrhynchos	1030	included	included	Not applicable	Not applicable	Not applicable
SO-75.fasta	FINLAND	2014	Animal	Avian	Anas platyrhynchos	995	included	included	Not applicable	Not applicable	Not applicable
SO-76.fasta	FINLAND	2014	Animal	Avian	Anas platyrhynchos	7844	included	included	Not applicable	Not applicable	Not applicable
SO-79.fasta	FINLAND	2014	Animal	Avian	Anas platyrhynchos	704	included	included	Not applicable	Not applicable	Not applicable
SO-8.fasta	FINLAND	2014	Animal	Avian	Anas platyrhynchos	991	included	included	Not applicable	Not applicable	Not applicable
SO-80.fasta	FINLAND	2014	Animal	Avian	Anas platyrhynchos	704	included	included	Not applicable	Not applicable	Not applicable
SO-85.fasta	FINLAND	2014	Animal	Avian	Anas platyrhynchos	991	included	included	Not applicable	Not applicable	Not applicable
SO-89.fasta	FINLAND	2014	Animal	Avian	Anas platyrhynchos	2314	included	included	Not applicable	Not applicable	Not applicable
SO-92.fasta	FINLAND	2014	Animal	Avian	Anas platyrhynchos	7809	included	included	Not applicable	Not applicable	Not applicable
SO-96.fasta	FINLAND	2014	Animal	Avian	Anas platyrhynchos	995	included	included	Not applicable	Not applicable	Not applicable
SS5R.fasta	FINLAND	2014	Animal	Avian	Anas platyrhynchos	995	included	included	Not applicable	Not applicable	Not applicable
SS6R.fasta	FINLAND	2014	Animal	Avian	Anas platyrhynchos	6228	included	included	Not applicable	Not applicable	Not applicable
SS7R.fasta	FINLAND	2014	Animal	Avian	Anas platyrhynchos	995	included	included	Not applicable	Not applicable	Not applicable
AF1_S47.fasta	FINLAND	2015	Animal	Mice	Apodemus flavicollis	UA	included	included	A	Not applicable	Not applicable
AF18_S39.fasta	FINLAND	2014	Animal	Mice	Apodemus flavicollis	UA	included	included	B	Not applicable	Not applicable
AF20_S37.fasta	FINLAND	2015	Animal	Mice	Apodemus flavicollis	UA	included	included	B	Not applicable	Not applicable
AF22_S35.fasta	FINLAND	2015	Animal	Mice	Apodemus flavicollis	UA	included	included	B	Not applicable	Not applicable
AF3_S46.fasta	FINLAND	2015	Animal	Mice	Apodemus flavicollis	UA	included	included	A	Not applicable	Not applicable
AF36_S32.fasta	FINLAND	2013	Animal	Mice	Apodemus flavicollis	UA	included	included	C	Not applicable	Not applicable
AF39_S31.fasta	FINLAND	2013	Animal	Mice	Apodemus flavicollis	UA	included	included	C	Not applicable	Not applicable
AF41_S30.fasta	FINLAND	2014	Animal	Mice	Apodemus flavicollis	UA	included	included	B	Not applicable	Not applicable
AF44_S29.fasta	FINLAND	2014	Animal	Mice	Apodemus flavicollis	UA	included	included	B	Not applicable	Not applicable
AF45_S28.fasta	FINLAND	2014	Animal	Mice	Apodemus flavicollis	UA	included	included	B	Not applicable	Not applicable
AF47_S67.fasta	FINLAND	2014	Animal	Mice	Apodemus flavicollis	UA	included	included	B	Not applicable	Not applicable
AF48_S66.fasta	FINLAND	2014	Animal	Mice	Apodemus flavicollis	UA	included	included	B	Not applicable	Not applicable
AF49_S65.fasta	FINLAND	2014	Animal	Mice	Apodemus flavicollis	UA	included	included	B	Not applicable	Not applicable
AF5_S44.fasta	FINLAND	2015	Animal	Mice	Apodemus flavicollis	UA	included	included	A	Not applicable	Not applicable
AF53_S64.fasta	FINLAND	2014	Animal	Mice	Apodemus flavicollis	UA	included	included	B	Not applicable	Not applicable
AF55_S63.fasta	FINLAND	2011	Animal	Mice	Apodemus flavicollis	UA	included	included	B	Not applicable	Not applicable
AF56_S62.fasta	FINLAND	2010	Animal	Mice	Apodemus flavicollis	UA	included	included	B	Not applicable	Not applicable
AF59_S61.fasta	FINLAND	2011	Animal	Mice	Apodemus flavicollis	UA	included	included	B	Not applicable	Not applicable
AF6_S43.fasta	FINLAND	2015	Animal	Mice	Apodemus flavicollis	UA	included	included	A	Not applicable	Not applicable
AF7_S42.fasta	FINLAND	2015	Animal	Mice	Apodemus flavicollis	UA	included	included	A	Not applicable	Not applicable
AF8_S41.fasta	FINLAND	2013	Animal	Mice	Apodemus flavicollis	UA	included	included	A	Not applicable	Not applicable
AF9_S40.fasta	FINLAND	2013	Animal	Mice	Apodemus flavicollis	UA	included	included	A	Not applicable	Not applicable
FIXT-43.fasta	FINLAND	2017	Animal	Mice	Apodemus flavicollis	UA	included	included	farm	Not applicable	F
FIXT-41.fasta	FINLAND	2017	Animal	Mice	Apodemus flavicollis	UA	included	included	farm	Not applicable	F
FIXT-45.fasta	FINLAND	2017	Animal	Mice	Apodemus flavicollis	1304	excluded	included	farm	Not applicable	F
FIXT-50.fasta	FINLAND	2017	Animal	Mice	Apodemus flavicollis	UA	included	included	farm	Not applicable	F
FIXT-52.fasta	FINLAND	2017	Animal	Mice	Apodemus flavicollis	UA	included	included	farm	Not applicable	F
FIXT-51.fasta	FINLAND	2017	Animal	Mice	Apodemus flavicollis	UA	included	included	farm	Not applicable	F
FIXT-34.fasta	FINLAND	2017	Animal	Mice	Apodemus flavicollis	UA	included	included	farm	Not applicable	F
FIXT-53.fasta	FINLAND	2017	Animal	Mice	Apodemus flavicollis	UA	included	included	farm	Not applicable	F
FIXT-60.fasta	FINLAND	2017	Animal	Mice	Apodemus flavicollis	UA	included	included	farm	Not applicable	F
FIXT-36.fasta	FINLAND	2017	Animal	Mice	Apodemus flavicollis	UA	included	included	farm	Not applicable	F
FIXT-61.fasta	FINLAND	2017	Animal	Mice	Apodemus flavicollis	UA	included	included	farm	Not applicable	F
FIXT-64.fasta	FINLAND	2017	Animal	Mice	Apodemus flavicollis	UA	included	included	farm	Not applicable	F
FIXT-67.fasta	FINLAND	2017	Animal	Mice	Apodemus flavicollis	UA	included	included	farm	Not applicable	F
FIXT-70.fasta	FINLAND	2017	Animal	Mice	Apodemus flavicollis	UA	included	included	farm	Not applicable	F
FIXT-71.fasta	FINLAND	2017	Animal	Mice	Apodemus flavicollis	UA	included	included	farm	Not applicable	F
FIXT-72.fasta	FINLAND	2017	Animal	Mice	Apodemus flavicollis	UA	included	included	farm	Not applicable	F
FIXT-39.fasta	FINLAND	2017	Animal	Mice	Apodemus flavicollis	UA	included	included	farm	Not applicable	F
FIXT-73.fasta	FINLAND	2017	Animal	Mice	Apodemus flavicollis	UA	included	included	farm	Not applicable	F
FIXT-75.fasta	FINLAND	2017	Animal	Mice	Apodemus flavicollis	2219	excluded	included	farm	Not applicable	F
FIXT-78.fasta	FINLAND	2017	Animal	Mice	Apodemus flavicollis	UA	included	included	farm	Not applicable	F
FIXT-79.fasta	FINLAND	2017	Animal	Mice	Apodemus flavicollis	UA	included	included	farm	Not applicable	F
FIXT-40.fasta	FINLAND	2017	Animal	Mice	Apodemus flavicollis	UA	included	included	farm	Not applicable	F
FIXT-42.fasta	FINLAND	2017	Animal	Mice	Apodemus flavicollis	UA	included	included	farm	Not applicable	F
IN_Cj_AU_171.fasta	AUSTRIA	2009	Animal	Ruminant	Bos taurus	141	included	included	Not applicable	Not applicable	Not applicable
IN_Cj_AU_172.fasta	AUSTRIA	2009	Animal	Ruminant	Bos taurus	42	included	included	Not applicable	Not applicable	Not applicable
IN_Cj_AU_173.fasta	AUSTRIA	2009	Animal	Ruminant	Bos taurus	42	included	included	Not applicable	Not applicable	Not applicable
IN_Cj_AU_174.fasta	AUSTRIA	2009	Animal	Ruminant	Bos taurus	48	included	included	Not applicable	Not applicable	Not applicable
IN_Cj_AU_175.fasta	AUSTRIA	2009	Animal	Ruminant	Bos taurus	48	included	included	Not applicable	Not applicable	Not applicable
IN_Cj_AU_176.fasta	AUSTRIA	2009	Animal	Ruminant	Bos taurus	883	included	included	Not applicable	Not applicable	Not applicable
IN_Cj_AU_177.fasta	AUSTRIA	2009	Animal	Ruminant	Bos taurus	50	included	included	Not applicable	Not applicable	Not applicable
IN_Cj_AU_178.fasta	AUSTRIA	2009	Animal	Ruminant	Bos taurus	48	included	included	Not applicable	Not applicable	Not applicable
IN_Cj_AU_179.fasta	AUSTRIA	2009	Animal	Ruminant	Bos taurus	48	included	included	Not applicable	Not applicable	Not applicable
IN_Cj_AU_180.fasta	AUSTRIA	2009	Animal	Ruminant	Bos taurus	48	included	included	Not applicable	Not applicable	Not applicable
IN_Cj_AU_181.fasta	AUSTRIA	2009	Animal	Ruminant	Bos taurus	UA	included	included	Not applicable	Not applicable	Not applicable
IN_Cj_AU_182.fasta	AUSTRIA	2010	Animal	Ruminant	Bos taurus	50	included	included	Not applicable	Not applicable	Not applicable
IN_Cj_AU_184.fasta	AUSTRIA	2010	Animal	Ruminant	Bos taurus	48	included	included	Not applicable	Not applicable	Not applicable
IN_Cj_AU_185.fasta	AUSTRIA	2010	Animal	Ruminant	Bos taurus	21	included	included	Not applicable	Not applicable	Not applicable
IN_Cj_AU_187.fasta	AUSTRIA	2010	Animal	Ruminant	Bos taurus	883	included	included	Not applicable	Not applicable	Not applicable
IN_Cj_AU_188.fasta	AUSTRIA	2010	Animal	Ruminant	Bos taurus	883	included	included	Not applicable	Not applicable	Not applicable
IN_Cj_AU_189.fasta	AUSTRIA	2010	Animal	Ruminant	Bos taurus	883	included	included	Not applicable	Not applicable	Not applicable
IN_Cj_AU_190.fasta	AUSTRIA	2010	Animal	Ruminant	Bos taurus	883	included	included	Not applicable	Not applicable	Not applicable
IN_Cj_AU_191.fasta	AUSTRIA	2010	Animal	Ruminant	Bos taurus	883	included	included	Not applicable	Not applicable	Not applicable
IN_Cj_AU_192.fasta	AUSTRIA	2010	Animal	Ruminant	Bos taurus	21	included	included	Not applicable	Not applicable	Not applicable
IN_Cj_AU_193.fasta	AUSTRIA	2010	Animal	Ruminant	Bos taurus	883	included	included	Not applicable	Not applicable	Not applicable
IN_Cj_AU_194.fasta	AUSTRIA	2010	Animal	Ruminant	Bos taurus	122	included	included	Not applicable	Not applicable	Not applicable
IN_Cj_AU_195.fasta	AUSTRIA	2010	Animal	Ruminant	Bos taurus	122	included	included	Not applicable	Not applicable	Not applicable
IN_Cj_AU_196.fasta	AUSTRIA	2010	Animal	Ruminant	Bos taurus	883	included	included	Not applicable	Not applicable	Not applicable
IN_Cj_AU_197.fasta	AUSTRIA	2010	Animal	Ruminant	Bos taurus	21	included	included	Not applicable	Not applicable	Not applicable
IN_Cj_AU_198.fasta	AUSTRIA	2010	Animal	Ruminant	Bos taurus	883	included	included	Not applicable	Not applicable	Not applicable
IN_Cj_AU_199.fasta	AUSTRIA	2010	Animal	Ruminant	Bos taurus	883	included	included	Not applicable	Not applicable	Not applicable
IN_Cj_AU_201.fasta	AUSTRIA	2010	Animal	Ruminant	Bos taurus	48	included	included	Not applicable	Not applicable	Not applicable
IN_Cj_AU_202.fasta	AUSTRIA	2010	Animal	Ruminant	Bos taurus	22	included	included	Not applicable	Not applicable	Not applicable
IN_Cj_AU_203.fasta	AUSTRIA	2010	Animal	Ruminant	Bos taurus	6261	included	included	Not applicable	Not applicable	Not applicable
IN_Cj_FI_021.fasta	FINLAND	2003	Animal	Ruminant	Bos taurus	230	included	included	Not applicable	Not applicable	Not applicable
IN_Cj_FI_034.fasta	FINLAND	2003	Animal	Ruminant	Bos taurus	21	included	included	Not applicable	Not applicable	Not applicable
IN_Cj_FI_035.fasta	FINLAND	2003	Animal	Ruminant	Bos taurus	21	included	included	Not applicable	Not applicable	Not applicable
IN_Cj_FI_036.fasta	FINLAND	2003	Animal	Ruminant	Bos taurus	21	included	included	Not applicable	Not applicable	Not applicable
IN_Cj_FI_096.fasta	FINLAND	2003	Animal	Ruminant	Bos taurus	53	included	included	Not applicable	Not applicable	Not applicable
IN_Cj_FI_097.fasta	FINLAND	2003	Animal	Ruminant	Bos taurus	53	included	included	Not applicable	Not applicable	Not applicable
IN_Cj_FI_098.fasta	FINLAND	2003	Animal	Ruminant	Bos taurus	53	included	included	Not applicable	Not applicable	Not applicable
IN_Cj_FI_099.fasta	FINLAND	2003	Animal	Ruminant	Bos taurus	53	included	included	Not applicable	Not applicable	Not applicable
IN_Cj_FI_100.fasta	FINLAND	2003	Animal	Ruminant	Bos taurus	53	included	included	Not applicable	Not applicable	Not applicable
IN_Cj_FI_101.fasta	FINLAND	2003	Animal	Ruminant	Bos taurus	61	included	included	Not applicable	Not applicable	Not applicable
IN_Cj_FI_102.fasta	FINLAND	2003	Animal	Ruminant	Bos taurus	61	included	included	Not applicable	Not applicable	Not applicable
IN_Cj_FI_103.fasta	FINLAND	2003	Animal	Ruminant	Bos taurus	61	included	included	Not applicable	Not applicable	Not applicable
IN_Cj_FI_104.fasta	FINLAND	2003	Animal	Ruminant	Bos taurus	61	included	included	Not applicable	Not applicable	Not applicable
IN_Cj_FI_105.fasta	FINLAND	2003	Animal	Ruminant	Bos taurus	61	included	included	Not applicable	Not applicable	Not applicable
IN_Cj_FI_106.fasta	FINLAND	2003	Animal	Ruminant	Bos taurus	61	included	included	Not applicable	Not applicable	Not applicable
IN_Cj_FI_107.fasta	FINLAND	2003	Animal	Ruminant	Bos taurus	61	included	included	Not applicable	Not applicable	Not applicable
IN_Cj_FI_108.fasta	FINLAND	2003	Animal	Ruminant	Bos taurus	61	included	included	Not applicable	Not applicable	Not applicable
IN_Cj_FI_109.fasta	FINLAND	2003	Animal	Ruminant	Bos taurus	883	included	included	Not applicable	Not applicable	Not applicable
IN_Cj_FI_110.fasta	FINLAND	2003	Animal	Ruminant	Bos taurus	883	included	included	Not applicable	Not applicable	Not applicable
IN_Cj_FI_111.fasta	FINLAND	2003	Animal	Ruminant	Bos taurus	883	included	included	Not applicable	Not applicable	Not applicable
IN_Cj_FI_112.fasta	FINLAND	2003	Animal	Ruminant	Bos taurus	883	included	included	Not applicable	Not applicable	Not applicable
IN_Cj_FI_122.fasta	FINLAND	2003	Animal	Ruminant	Bos taurus	42	included	included	Not applicable	Not applicable	Not applicable
IN_Cj_FI_123.fasta	FINLAND	2003	Animal	Ruminant	Bos taurus	53	included	included	Not applicable	Not applicable	Not applicable
IN_Cj_FI_124.fasta	FINLAND	2003	Animal	Ruminant	Bos taurus	53	included	included	Not applicable	Not applicable	Not applicable
IN_Cj_FI_125.fasta	FINLAND	2003	Animal	Ruminant	Bos taurus	53	included	included	Not applicable	Not applicable	Not applicable
IN_Cj_FI_126.fasta	FINLAND	2003	Animal	Ruminant	Bos taurus	61	included	included	Not applicable	Not applicable	Not applicable
IN_Cj_FI_127.fasta	FINLAND	2003	Animal	Ruminant	Bos taurus	61	included	included	Not applicable	Not applicable	Not applicable
IN_Cj_FI_128.fasta	FINLAND	2003	Animal	Ruminant	Bos taurus	883	included	included	Not applicable	Not applicable	Not applicable
IN_Cj_FI_129.fasta	FINLAND	2003	Animal	Ruminant	Bos taurus	883	included	included	Not applicable	Not applicable	Not applicable
IN_Cj_FI_130.fasta	FINLAND	2003	Animal	Ruminant	Bos taurus	883	included	included	Not applicable	Not applicable	Not applicable
IN_Cj_FI_131.fasta	FINLAND	2003	Animal	Ruminant	Bos taurus	53	included	included	Not applicable	Not applicable	Not applicable
IN_Cj_FI_134.fasta	FINLAND	2003	Animal	Ruminant	Bos taurus	53	included	included	Not applicable	Not applicable	Not applicable
IN_Cj_FI_168.fasta	FINLAND	2003	Animal	Ruminant	Bos taurus	883	included	included	Not applicable	Not applicable	Not applicable
Lehma_204R.fasta	FINLAND	2003	Animal	Ruminant	Bos taurus	50	included	included	Not applicable	Not applicable	Not applicable
Lehma_755.fasta	FINLAND	2003	Animal	Ruminant	Bos taurus	50	included	included	Not applicable	Not applicable	Not applicable
Maito_1_10_01__2003.fasta	FINLAND	2002	Prepared food product	Ruminant	Bos taurus	50	included	included	Not applicable	Not applicable	Not applicable
Maito_B_16_01_2003.fasta	FINLAND	2003	Prepared food product	Ruminant	Bos taurus	50	included	included	Not applicable	Not applicable	Not applicable
SRR1999649.fasta	USA	2000	Prepared food product	Ruminant	Bos taurus	8	included	included	Not applicable	Not applicable	Not applicable
SRR2121669.fasta	USA	2015	Animal	Ruminant	Bos taurus	933	included	included	Not applicable	Not applicable	Not applicable
SRR2131802.fasta	USA	2015	Animal	Ruminant	Bos taurus	21	included	included	Not applicable	Not applicable	Not applicable
SRR2239848.fasta	USA	2015	Animal	Ruminant	Bos taurus	21	included	included	Not applicable	Not applicable	Not applicable
SRR2239849.fasta	USA	2015	Animal	Ruminant	Bos taurus	459	included	included	Not applicable	Not applicable	Not applicable
SRR2239851.fasta	USA	2015	Animal	Ruminant	Bos taurus	3	included	included	Not applicable	Not applicable	Not applicable
SRR2239853.fasta	USA	2015	Animal	Ruminant	Bos taurus	982	included	included	Not applicable	Not applicable	Not applicable
SRR2239860.fasta	USA	2015	Animal	Ruminant	Bos taurus	21	included	included	Not applicable	Not applicable	Not applicable
SRR2239864.fasta	USA	2015	Animal	Ruminant	Bos taurus	2862	included	included	Not applicable	Not applicable	Not applicable
SRR2239871.fasta	USA	2015	Animal	Ruminant	Bos taurus	45	included	included	Not applicable	Not applicable	Not applicable
SRR2239874.fasta	USA	2015	Animal	Ruminant	Bos taurus	806	included	included	Not applicable	Not applicable	Not applicable
SRR2239875.fasta	USA	2015	Animal	Ruminant	Bos taurus	929	included	included	Not applicable	Not applicable	Not applicable
SRR2239879.fasta	USA	2015	Animal	Ruminant	Bos taurus	1244	included	included	Not applicable	Not applicable	Not applicable
SRR2423599.fasta	USA	2015	Animal	Ruminant	Bos taurus	922	included	included	Not applicable	Not applicable	Not applicable
SRR2423605.fasta	USA	2015	Animal	Ruminant	Bos taurus	8	included	included	Not applicable	Not applicable	Not applicable
SRR2423684.fasta	USA	2015	Animal	Ruminant	Bos taurus	806	included	included	Not applicable	Not applicable	Not applicable
SRR2423689.fasta	USA	2015	Animal	Ruminant	Bos taurus	2862	included	included	Not applicable	Not applicable	Not applicable
SRR2583237.fasta	USA	2015	Animal	Ruminant	Bos taurus	459	included	included	Not applicable	Not applicable	Not applicable
SRR2637255.fasta	USA	2012	Prepared food product	Ruminant	Bos taurus	922	included	included	Not applicable	Not applicable	Not applicable
SRR2727679.fasta	USA	2015	Animal	Ruminant	Bos taurus	42	included	included	Not applicable	Not applicable	Not applicable
SRR2727680.fasta	USA	2015	Animal	Ruminant	Bos taurus	21	included	included	Not applicable	Not applicable	Not applicable
SRR2727682.fasta	USA	2015	Animal	Ruminant	Bos taurus	22	included	included	Not applicable	Not applicable	Not applicable
SRR2727683.fasta	USA	2015	Animal	Ruminant	Bos taurus	459	included	included	Not applicable	Not applicable	Not applicable
SRR2727684.fasta	USA	2015	Animal	Ruminant	Bos taurus	8	included	included	Not applicable	Not applicable	Not applicable
SRR2727685.fasta	USA	2015	Animal	Ruminant	Bos taurus	982	included	included	Not applicable	Not applicable	Not applicable
SRR2727693.fasta	USA	2015	Animal	Ruminant	Bos taurus	922	included	included	Not applicable	Not applicable	Not applicable
SRR2727694.fasta	USA	2015	Animal	Ruminant	Bos taurus	1244	included	included	Not applicable	Not applicable	Not applicable
SRR2727697.fasta	USA	2015	Animal	Ruminant	Bos taurus	61	included	included	Not applicable	Not applicable	Not applicable
SRR2727698.fasta	USA	2015	Animal	Ruminant	Bos taurus	UA	included	included	Not applicable	Not applicable	Not applicable
SRR2727699.fasta	USA	2015	Animal	Ruminant	Bos taurus	1244	included	included	Not applicable	Not applicable	Not applicable
SRR2727700.fasta	USA	2015	Animal	Ruminant	Bos taurus	50	included	included	Not applicable	Not applicable	Not applicable
SRR2727730.fasta	USA	2015	Animal	Ruminant	Bos taurus	8	included	included	Not applicable	Not applicable	Not applicable
SRR2727731.fasta	USA	2015	Animal	Ruminant	Bos taurus	922	included	included	Not applicable	Not applicable	Not applicable
SRR2727977.fasta	USA	2015	Animal	Ruminant	Bos taurus	459	included	included	Not applicable	Not applicable	Not applicable
SRR2727978.fasta	USA	2015	Animal	Ruminant	Bos taurus	8	included	included	Not applicable	Not applicable	Not applicable
SRR2727979.fasta	USA	2015	Animal	Ruminant	Bos taurus	459	included	included	Not applicable	Not applicable	Not applicable
SRR2727981.fasta	USA	2015	Animal	Ruminant	Bos taurus	806	included	included	Not applicable	Not applicable	Not applicable
SRR2727982.fasta	USA	2015	Animal	Ruminant	Bos taurus	61	included	included	Not applicable	Not applicable	Not applicable
SRR2728205.fasta	USA	2015	Animal	Ruminant	Bos taurus	982	included	included	Not applicable	Not applicable	Not applicable
SRR2728206.fasta	USA	2015	Animal	Ruminant	Bos taurus	61	included	included	Not applicable	Not applicable	Not applicable
SRR2728207.fasta	USA	2015	Animal	Ruminant	Bos taurus	982	included	included	Not applicable	Not applicable	Not applicable
SRR2728208.fasta	USA	2015	Animal	Ruminant	Bos taurus	UA	included	included	Not applicable	Not applicable	Not applicable
SRR2889262.fasta	USA	2015	Animal	Ruminant	Bos taurus	61	included	included	Not applicable	Not applicable	Not applicable
SRR2889270.fasta	USA	2015	Animal	Ruminant	Bos taurus	922	included	included	Not applicable	Not applicable	Not applicable
SRR2889307.fasta	USA	2015	Animal	Ruminant	Bos taurus	21	included	included	Not applicable	Not applicable	Not applicable
SRR2889308.fasta	USA	2015	Animal	Ruminant	Bos taurus	459	included	included	Not applicable	Not applicable	Not applicable
SRR2915950.fasta	USA	2011	Animal	Ruminant	Bos taurus	806	included	included	Not applicable	Not applicable	Not applicable
SRR2915951.fasta	USA	2011	Animal	Ruminant	Bos taurus	806	included	included	Not applicable	Not applicable	Not applicable
SRR2920318.fasta	USA	2015	Animal	Ruminant	Bos taurus	459	included	included	Not applicable	Not applicable	Not applicable
SRR2962341.fasta	USA	2011	Animal	Ruminant	Bos taurus	806	included	included	Not applicable	Not applicable	Not applicable
SRR2962342.fasta	USA	2011	Animal	Ruminant	Bos taurus	61	included	included	Not applicable	Not applicable	Not applicable
SRR2962343.fasta	USA	2011	Animal	Ruminant	Bos taurus	1457	included	included	Not applicable	Not applicable	Not applicable
SRR2962344.fasta	USA	2011	Animal	Ruminant	Bos taurus	806	included	included	Not applicable	Not applicable	Not applicable
SRR2962345.fasta	USA	2011	Animal	Ruminant	Bos taurus	1457	included	included	Not applicable	Not applicable	Not applicable
SRR2962346.fasta	USA	2011	Animal	Ruminant	Bos taurus	806	included	included	Not applicable	Not applicable	Not applicable
SRR2962347.fasta	USA	2011	Animal	Ruminant	Bos taurus	806	included	included	Not applicable	Not applicable	Not applicable
SRR2962348.fasta	USA	2011	Animal	Ruminant	Bos taurus	806	included	included	Not applicable	Not applicable	Not applicable
SRR2962349.fasta	USA	2011	Animal	Ruminant	Bos taurus	806	included	included	Not applicable	Not applicable	Not applicable
SRR2962350.fasta	USA	2011	Animal	Ruminant	Bos taurus	806	included	included	Not applicable	Not applicable	Not applicable
SRR2962351.fasta	USA	2011	Animal	Ruminant	Bos taurus	UA	included	included	Not applicable	Not applicable	Not applicable
SRR2962352.fasta	USA	2013	Animal	Ruminant	Bos taurus	22	included	included	Not applicable	Not applicable	Not applicable
SRR2962441.fasta	USA	2015	Animal	Ruminant	Bos taurus	8	included	included	Not applicable	Not applicable	Not applicable
SRR2962442.fasta	USA	2015	Animal	Ruminant	Bos taurus	1244	included	included	Not applicable	Not applicable	Not applicable
SRR2962447.fasta	USA	2015	Animal	Ruminant	Bos taurus	38	included	included	Not applicable	Not applicable	Not applicable
SRR2962450.fasta	USA	2015	Animal	Ruminant	Bos taurus	459	included	included	Not applicable	Not applicable	Not applicable
SRR2962451.fasta	USA	2015	Animal	Ruminant	Bos taurus	45	included	included	Not applicable	Not applicable	Not applicable
SRR2962453.fasta	USA	2015	Animal	Ruminant	Bos taurus	5161	included	included	Not applicable	Not applicable	Not applicable
SRR2962455.fasta	USA	2015	Animal	Ruminant	Bos taurus	UA	included	included	Not applicable	Not applicable	Not applicable
SRR2962457.fasta	USA	2015	Animal	Ruminant	Bos taurus	8	included	included	Not applicable	Not applicable	Not applicable
SRR2962459.fasta	USA	2015	Animal	Ruminant	Bos taurus	459	included	included	Not applicable	Not applicable	Not applicable
SRR2968318.fasta	USA	2012	Prepared food product	Ruminant	Bos taurus	922	included	included	Not applicable	Not applicable	Not applicable
SRR2968319.fasta	USA	2012	Prepared food product	Ruminant	Bos taurus	922	included	included	Not applicable	Not applicable	Not applicable
SRR2968320.fasta	USA	2012	Prepared food product	Ruminant	Bos taurus	922	included	included	Not applicable	Not applicable	Not applicable
SRR2968322.fasta	USA	2012	Prepared food product	Ruminant	Bos taurus	922	included	included	Not applicable	Not applicable	Not applicable
SRR2968571.fasta	USA	2015	Animal	Ruminant	Bos taurus	2219	included	included	Not applicable	Not applicable	Not applicable
SRR2968572.fasta	USA	2015	Animal	Ruminant	Bos taurus	459	included	included	Not applicable	Not applicable	Not applicable
SRR2968573.fasta	USA	2015	Animal	Ruminant	Bos taurus	22	included	included	Not applicable	Not applicable	Not applicable
SRR2968574.fasta	USA	2015	Animal	Ruminant	Bos taurus	8	included	included	Not applicable	Not applicable	Not applicable
SRR2968575.fasta	USA	2015	Animal	Ruminant	Bos taurus	459	included	included	Not applicable	Not applicable	Not applicable
SRR2976752.fasta	USA	2015	Animal	Ruminant	Bos taurus	806	included	included	Not applicable	Not applicable	Not applicable
SRR2976753.fasta	USA	2015	Animal	Ruminant	Bos taurus	21	included	included	Not applicable	Not applicable	Not applicable
SRR2976754.fasta	USA	2015	Animal	Ruminant	Bos taurus	8	included	included	Not applicable	Not applicable	Not applicable
SRR2976756.fasta	USA	2015	Animal	Ruminant	Bos taurus	132	included	included	Not applicable	Not applicable	Not applicable
SRR2976757.fasta	USA	2015	Animal	Ruminant	Bos taurus	929	included	included	Not applicable	Not applicable	Not applicable
SRR2976780.fasta	USA	2015	Animal	Ruminant	Bos taurus	132	included	included	Not applicable	Not applicable	Not applicable
SRR2976781.fasta	USA	2015	Animal	Ruminant	Bos taurus	5161	included	included	Not applicable	Not applicable	Not applicable
SRR2976782.fasta	USA	2015	Animal	Ruminant	Bos taurus	459	included	included	Not applicable	Not applicable	Not applicable
SRR2976783.fasta	USA	2015	Animal	Ruminant	Bos taurus	8	included	included	Not applicable	Not applicable	Not applicable
SRR2976787.fasta	USA	2015	Animal	Ruminant	Bos taurus	9111	included	included	Not applicable	Not applicable	Not applicable
SRR2976788.fasta	USA	2015	Animal	Ruminant	Bos taurus	8	included	included	Not applicable	Not applicable	Not applicable
SRR2976789.fasta	USA	2015	Animal	Ruminant	Bos taurus	48	included	included	Not applicable	Not applicable	Not applicable
SRR2976792.fasta	USA	2015	Animal	Ruminant	Bos taurus	132	included	included	Not applicable	Not applicable	Not applicable
SRR2976795.fasta	USA	2015	Animal	Ruminant	Bos taurus	8	included	included	Not applicable	Not applicable	Not applicable
SRR2976796.fasta	USA	2015	Animal	Ruminant	Bos taurus	982	included	included	Not applicable	Not applicable	Not applicable
SRR2976797.fasta	USA	2015	Animal	Ruminant	Bos taurus	933	included	included	Not applicable	Not applicable	Not applicable
SRR2976801.fasta	USA	2015	Animal	Ruminant	Bos taurus	UA	included	included	Not applicable	Not applicable	Not applicable
SRR2976804.fasta	USA	2015	Animal	Ruminant	Bos taurus	459	included	included	Not applicable	Not applicable	Not applicable
SRR2976805.fasta	USA	2015	Animal	Ruminant	Bos taurus	132	included	included	Not applicable	Not applicable	Not applicable
SRR2976821.fasta	USA	2015	Animal	Ruminant	Bos taurus	922	included	included	Not applicable	Not applicable	Not applicable
SRR2976822.fasta	USA	2015	Animal	Ruminant	Bos taurus	982	included	included	Not applicable	Not applicable	Not applicable
SRR2976823.fasta	USA	2015	Animal	Ruminant	Bos taurus	459	included	included	Not applicable	Not applicable	Not applicable
SRR2976825.fasta	USA	2015	Animal	Ruminant	Bos taurus	61	included	included	Not applicable	Not applicable	Not applicable
SRR2985018.fasta	USA	2011	Prepared food product	Ruminant	Bos taurus	8	included	included	Not applicable	Not applicable	Not applicable
SRR2985019.fasta	USA	2011	Prepared food product	Ruminant	Bos taurus	8	included	included	Not applicable	Not applicable	Not applicable
SRR3091794.fasta	USA	2015	Animal	Ruminant	Bos taurus	982	included	included	Not applicable	Not applicable	Not applicable
SRR3091795.fasta	USA	2015	Animal	Ruminant	Bos taurus	2862	included	included	Not applicable	Not applicable	Not applicable
SRR3091800.fasta	USA	2015	Animal	Ruminant	Bos taurus	8	included	included	Not applicable	Not applicable	Not applicable
SRR3091801.fasta	USA	2015	Animal	Ruminant	Bos taurus	806	included	included	Not applicable	Not applicable	Not applicable
SRR3091804.fasta	USA	2015	Animal	Ruminant	Bos taurus	982	included	included	Not applicable	Not applicable	Not applicable
SRR3091810.fasta	USA	2015	Animal	Ruminant	Bos taurus	982	included	included	Not applicable	Not applicable	Not applicable
SRR3091817.fasta	USA	2015	Animal	Ruminant	Bos taurus	459	included	included	Not applicable	Not applicable	Not applicable
SRR3091821.fasta	USA	2015	Animal	Ruminant	Bos taurus	806	included	included	Not applicable	Not applicable	Not applicable
SRR3091838.fasta	USA	2015	Animal	Ruminant	Bos taurus	61	included	included	Not applicable	Not applicable	Not applicable
SRR3091842.fasta	USA	2015	Animal	Ruminant	Bos taurus	806	included	included	Not applicable	Not applicable	Not applicable
SRR3113811.fasta	USA	2015	Animal	Ruminant	Bos taurus	1244	included	included	Not applicable	Not applicable	Not applicable
SRR3113813.fasta	USA	2015	Animal	Ruminant	Bos taurus	61	included	included	Not applicable	Not applicable	Not applicable
SRR3113817.fasta	USA	2015	Animal	Ruminant	Bos taurus	38	included	included	Not applicable	Not applicable	Not applicable
SRR3113832.fasta	USA	2015	Animal	Ruminant	Bos taurus	982	included	included	Not applicable	Not applicable	Not applicable
SRR3129728.fasta	USA	2015	Animal	Ruminant	Bos taurus	922	included	included	Not applicable	Not applicable	Not applicable
SRR3129819.fasta	USA	2015	Animal	Ruminant	Bos taurus	61	included	included	Not applicable	Not applicable	Not applicable
SRR3129822.fasta	USA	2015	Animal	Ruminant	Bos taurus	459	included	included	Not applicable	Not applicable	Not applicable
SRR3138528.fasta	USA	2015	Animal	Ruminant	Bos taurus	1244	included	included	Not applicable	Not applicable	Not applicable
SRR3138532.fasta	USA	2015	Animal	Ruminant	Bos taurus	982	included	included	Not applicable	Not applicable	Not applicable
SRR3138533.fasta	USA	2015	Animal	Ruminant	Bos taurus	982	included	included	Not applicable	Not applicable	Not applicable
SRR3138538.fasta	USA	2015	Animal	Ruminant	Bos taurus	1244	included	included	Not applicable	Not applicable	Not applicable
SRR3138545.fasta	USA	2015	Animal	Ruminant	Bos taurus	806	included	included	Not applicable	Not applicable	Not applicable
SRR3138546.fasta	USA	2015	Animal	Ruminant	Bos taurus	8	included	included	Not applicable	Not applicable	Not applicable
SRR3138553.fasta	USA	2015	Animal	Ruminant	Bos taurus	8	included	included	Not applicable	Not applicable	Not applicable
SRR3138647.fasta	USA	2015	Animal	Ruminant	Bos taurus	1244	included	included	Not applicable	Not applicable	Not applicable
SRR3138649.fasta	USA	2015	Animal	Ruminant	Bos taurus	7679	included	included	Not applicable	Not applicable	Not applicable
SRR3138653.fasta	USA	2015	Animal	Ruminant	Bos taurus	982	included	included	Not applicable	Not applicable	Not applicable
SRR3138660.fasta	USA	2015	Animal	Ruminant	Bos taurus	7679	included	included	Not applicable	Not applicable	Not applicable
SRR3138666.fasta	USA	2016	Animal	Ruminant	Bos taurus	UA	included	included	Not applicable	Not applicable	Not applicable
SRR3138667.fasta	USA	2016	Animal	Ruminant	Bos taurus	45	included	included	Not applicable	Not applicable	Not applicable
SRR3138668.fasta	USA	2016	Animal	Ruminant	Bos taurus	8	included	included	Not applicable	Not applicable	Not applicable
SRR3138669.fasta	USA	2016	Animal	Ruminant	Bos taurus	8	included	included	Not applicable	Not applicable	Not applicable
SRR3138670.fasta	USA	2016	Animal	Ruminant	Bos taurus	806	included	included	Not applicable	Not applicable	Not applicable
SRR3138671.fasta	USA	2016	Animal	Ruminant	Bos taurus	1244	included	included	Not applicable	Not applicable	Not applicable
SRR3138672.fasta	USA	2016	Animal	Ruminant	Bos taurus	806	included	included	Not applicable	Not applicable	Not applicable
SRR3138673.fasta	USA	2016	Animal	Ruminant	Bos taurus	2862	included	included	Not applicable	Not applicable	Not applicable
SRR3138675.fasta	USA	2016	Animal	Ruminant	Bos taurus	1244	included	included	Not applicable	Not applicable	Not applicable
SRR3138676.fasta	USA	2016	Animal	Ruminant	Bos taurus	982	included	included	Not applicable	Not applicable	Not applicable
SRR3138681.fasta	USA	2016	Animal	Ruminant	Bos taurus	922	included	included	Not applicable	Not applicable	Not applicable
SRR3138683.fasta	USA	2016	Animal	Ruminant	Bos taurus	806	included	included	Not applicable	Not applicable	Not applicable
SRR3138686.fasta	USA	2016	Animal	Ruminant	Bos taurus	806	included	included	Not applicable	Not applicable	Not applicable
SRR3140075.fasta	USA	2015	Animal	Ruminant	Bos taurus	1244	included	included	Not applicable	Not applicable	Not applicable
SRR3140077.fasta	USA	2015	Animal	Ruminant	Bos taurus	1244	included	included	Not applicable	Not applicable	Not applicable
SRR3140080.fasta	USA	2015	Animal	Ruminant	Bos taurus	1244	included	included	Not applicable	Not applicable	Not applicable
SRR3140084.fasta	USA	2015	Animal	Ruminant	Bos taurus	459	included	included	Not applicable	Not applicable	Not applicable
SRR3140085.fasta	USA	2015	Animal	Ruminant	Bos taurus	1244	included	included	Not applicable	Not applicable	Not applicable
SRR3140098.fasta	USA	2015	Animal	Ruminant	Bos taurus	806	included	included	Not applicable	Not applicable	Not applicable
SRR3140146.fasta	USA	2015	Animal	Ruminant	Bos taurus	132	included	included	Not applicable	Not applicable	Not applicable
SRR3140147.fasta	USA	2015	Animal	Ruminant	Bos taurus	806	included	included	Not applicable	Not applicable	Not applicable
SRR3140153.fasta	USA	2015	Animal	Ruminant	Bos taurus	8	included	included	Not applicable	Not applicable	Not applicable
SRR3140158.fasta	USA	2015	Animal	Ruminant	Bos taurus	8	included	included	Not applicable	Not applicable	Not applicable
SRR3140160.fasta	USA	2015	Animal	Ruminant	Bos taurus	982	included	included	Not applicable	Not applicable	Not applicable
SRR3140162.fasta	USA	2015	Animal	Ruminant	Bos taurus	806	included	included	Not applicable	Not applicable	Not applicable
SRR3140163.fasta	USA	2015	Animal	Ruminant	Bos taurus	806	included	included	Not applicable	Not applicable	Not applicable
SRR3148242.fasta	USA	2016	Animal	Ruminant	Bos taurus	459	included	included	Not applicable	Not applicable	Not applicable
SRR3148243.fasta	USA	2016	Animal	Ruminant	Bos taurus	1244	included	included	Not applicable	Not applicable	Not applicable
SRR3148247.fasta	USA	2015	Animal	Ruminant	Bos taurus	451	included	included	Not applicable	Not applicable	Not applicable
SRR3148303.fasta	USA	2016	Animal	Ruminant	Bos taurus	922	included	included	Not applicable	Not applicable	Not applicable
SRR3148313.fasta	USA	2016	Animal	Ruminant	Bos taurus	459	included	included	Not applicable	Not applicable	Not applicable
SRR3148323.fasta	USA	2016	Animal	Ruminant	Bos taurus	459	included	included	Not applicable	Not applicable	Not applicable
SRR3148332.fasta	USA	2016	Animal	Ruminant	Bos taurus	922	included	included	Not applicable	Not applicable	Not applicable
SRR3171747.fasta	USA	2016	Animal	Ruminant	Bos taurus	132	included	included	Not applicable	Not applicable	Not applicable
SRR3171748.fasta	USA	2016	Animal	Ruminant	Bos taurus	982	included	included	Not applicable	Not applicable	Not applicable
SRR3171750.fasta	USA	2016	Animal	Ruminant	Bos taurus	UA	included	included	Not applicable	Not applicable	Not applicable
SRR3171757.fasta	USA	2016	Animal	Ruminant	Bos taurus	459	included	included	Not applicable	Not applicable	Not applicable
SRR3171758.fasta	USA	2016	Animal	Ruminant	Bos taurus	982	included	included	Not applicable	Not applicable	Not applicable
SRR3171764.fasta	USA	2016	Animal	Ruminant	Bos taurus	61	included	included	Not applicable	Not applicable	Not applicable
SRR3178434.fasta	USA	2013	Animal	Ruminant	Bos taurus	806	included	included	Not applicable	Not applicable	Not applicable
SRR3183448.fasta	USA	2016	Animal	Ruminant	Bos taurus	459	included	included	Not applicable	Not applicable	Not applicable
SRR3183449.fasta	USA	2016	Animal	Ruminant	Bos taurus	459	included	included	Not applicable	Not applicable	Not applicable
SRR3183451.fasta	USA	2016	Animal	Ruminant	Bos taurus	806	included	included	Not applicable	Not applicable	Not applicable
SRR3183453.fasta	USA	2016	Animal	Ruminant	Bos taurus	8	included	included	Not applicable	Not applicable	Not applicable
SRR3183457.fasta	USA	2016	Animal	Ruminant	Bos taurus	61	included	included	Not applicable	Not applicable	Not applicable
SRR3183458.fasta	USA	2016	Animal	Ruminant	Bos taurus	22	included	included	Not applicable	Not applicable	Not applicable
SRR3183459.fasta	USA	2016	Animal	Ruminant	Bos taurus	982	included	included	Not applicable	Not applicable	Not applicable
SRR3183462.fasta	USA	2016	Animal	Ruminant	Bos taurus	982	included	included	Not applicable	Not applicable	Not applicable
SRR3183463.fasta	USA	2016	Animal	Ruminant	Bos taurus	922	included	included	Not applicable	Not applicable	Not applicable
SRR3183467.fasta	USA	2016	Animal	Ruminant	Bos taurus	61	included	included	Not applicable	Not applicable	Not applicable
SRR3183468.fasta	USA	2016	Animal	Ruminant	Bos taurus	2862	included	included	Not applicable	Not applicable	Not applicable
SRR3183471.fasta	USA	2016	Animal	Ruminant	Bos taurus	22	included	included	Not applicable	Not applicable	Not applicable
SRR3183472.fasta	USA	2016	Animal	Ruminant	Bos taurus	8	included	included	Not applicable	Not applicable	Not applicable
SRR3183476.fasta	USA	2016	Animal	Ruminant	Bos taurus	2862	included	included	Not applicable	Not applicable	Not applicable
SRR3183477.fasta	USA	2016	Animal	Ruminant	Bos taurus	8	included	included	Not applicable	Not applicable	Not applicable
SRR3183478.fasta	USA	2016	Animal	Ruminant	Bos taurus	933	included	included	Not applicable	Not applicable	Not applicable
SRR3183479.fasta	USA	2016	Animal	Ruminant	Bos taurus	22	included	included	Not applicable	Not applicable	Not applicable
SRR3183481.fasta	USA	2016	Animal	Ruminant	Bos taurus	459	included	included	Not applicable	Not applicable	Not applicable
SRR3183482.fasta	USA	2016	Animal	Ruminant	Bos taurus	1244	included	included	Not applicable	Not applicable	Not applicable
SRR3183483.fasta	USA	2016	Animal	Ruminant	Bos taurus	806	included	included	Not applicable	Not applicable	Not applicable
SRR3183484.fasta	USA	2016	Animal	Ruminant	Bos taurus	61	included	included	Not applicable	Not applicable	Not applicable
SRR3185255.fasta	USA	2016	Animal	Ruminant	Bos taurus	806	included	included	Not applicable	Not applicable	Not applicable
SRR3185258.fasta	USA	2016	Animal	Ruminant	Bos taurus	806	included	included	Not applicable	Not applicable	Not applicable
SRR3185260.fasta	USA	2016	Animal	Ruminant	Bos taurus	38	included	included	Not applicable	Not applicable	Not applicable
SRR3185263.fasta	USA	2016	Animal	Ruminant	Bos taurus	8	included	included	Not applicable	Not applicable	Not applicable
SRR3185902.fasta	USA	2016	Animal	Ruminant	Bos taurus	UA	included	included	Not applicable	Not applicable	Not applicable
SRR3185903.fasta	USA	2016	Animal	Ruminant	Bos taurus	61	included	included	Not applicable	Not applicable	Not applicable
SRR3185904.fasta	USA	2016	Animal	Ruminant	Bos taurus	UA	included	included	Not applicable	Not applicable	Not applicable
SRR3185905.fasta	USA	2016	Animal	Ruminant	Bos taurus	38	included	included	Not applicable	Not applicable	Not applicable
SRR3185979.fasta	USA	2016	Animal	Ruminant	Bos taurus	982	included	included	Not applicable	Not applicable	Not applicable
SRR3185980.fasta	USA	2016	Animal	Ruminant	Bos taurus	UA	included	included	Not applicable	Not applicable	Not applicable
SRR3185981.fasta	USA	2016	Animal	Ruminant	Bos taurus	459	included	included	Not applicable	Not applicable	Not applicable
SRR3194380.fasta	USA	2016	Animal	Ruminant	Bos taurus	459	included	included	Not applicable	Not applicable	Not applicable
SRR3194381.fasta	USA	2016	Animal	Ruminant	Bos taurus	8	included	included	Not applicable	Not applicable	Not applicable
SRR3194383.fasta	USA	2016	Animal	Ruminant	Bos taurus	933	included	included	Not applicable	Not applicable	Not applicable
SRR3196126.fasta	USA	2016	Animal	Ruminant	Bos taurus	3	included	included	Not applicable	Not applicable	Not applicable
SRR3196127.fasta	USA	2016	Animal	Ruminant	Bos taurus	806	included	included	Not applicable	Not applicable	Not applicable
SRR3196128.fasta	USA	2016	Animal	Ruminant	Bos taurus	8	included	included	Not applicable	Not applicable	Not applicable
SRR3196129.fasta	USA	2016	Animal	Ruminant	Bos taurus	459	included	included	Not applicable	Not applicable	Not applicable
SRR3196130.fasta	USA	2016	Animal	Ruminant	Bos taurus	UA	included	included	Not applicable	Not applicable	Not applicable
SRR3196132.fasta	USA	2016	Animal	Ruminant	Bos taurus	UA	included	included	Not applicable	Not applicable	Not applicable
SRR3196133.fasta	USA	2016	Animal	Ruminant	Bos taurus	22	included	included	Not applicable	Not applicable	Not applicable
SRR3196135.fasta	USA	2016	Animal	Ruminant	Bos taurus	806	included	included	Not applicable	Not applicable	Not applicable
SRR3196141.fasta	USA	2016	Animal	Ruminant	Bos taurus	8	included	included	Not applicable	Not applicable	Not applicable
SRR3196142.fasta	USA	2016	Animal	Ruminant	Bos taurus	1244	included	included	Not applicable	Not applicable	Not applicable
SRR3196143.fasta	USA	2016	Animal	Ruminant	Bos taurus	929	included	included	Not applicable	Not applicable	Not applicable
SRR3196446.fasta	USA	2016	Animal	Ruminant	Bos taurus	8	included	included	Not applicable	Not applicable	Not applicable
SRR3196679.fasta	USA	2016	Animal	Ruminant	Bos taurus	8	included	included	Not applicable	Not applicable	Not applicable
SRR3196683.fasta	USA	2016	Animal	Ruminant	Bos taurus	UA	included	included	Not applicable	Not applicable	Not applicable
SRR3196686.fasta	USA	2016	Animal	Ruminant	Bos taurus	1244	included	included	Not applicable	Not applicable	Not applicable
SRR3196687.fasta	USA	2016	Animal	Ruminant	Bos taurus	933	included	included	Not applicable	Not applicable	Not applicable
SRR3199489.fasta	USA	2016	Animal	Ruminant	Bos taurus	21	included	included	Not applicable	Not applicable	Not applicable
SRR3199584.fasta	USA	2016	Animal	Ruminant	Bos taurus	21	included	included	Not applicable	Not applicable	Not applicable
SRR3199585.fasta	USA	2016	Animal	Ruminant	Bos taurus	21	included	included	Not applicable	Not applicable	Not applicable
SRR3201098.fasta	USA	2016	Animal	Ruminant	Bos taurus	982	included	included	Not applicable	Not applicable	Not applicable
SRR3201099.fasta	USA	2016	Animal	Ruminant	Bos taurus	1244	included	included	Not applicable	Not applicable	Not applicable
SRR3201100.fasta	USA	2016	Animal	Ruminant	Bos taurus	432	included	included	Not applicable	Not applicable	Not applicable
SRR3201101.fasta	USA	2016	Animal	Ruminant	Bos taurus	1244	included	included	Not applicable	Not applicable	Not applicable
SRR3201102.fasta	USA	2016	Animal	Ruminant	Bos taurus	8	included	included	Not applicable	Not applicable	Not applicable
SRR3201105.fasta	USA	2016	Animal	Ruminant	Bos taurus	982	included	included	Not applicable	Not applicable	Not applicable
SRR3201106.fasta	USA	2016	Animal	Ruminant	Bos taurus	8	included	included	Not applicable	Not applicable	Not applicable
SRR3201107.fasta	USA	2016	Animal	Ruminant	Bos taurus	UA	included	included	Not applicable	Not applicable	Not applicable
SRR3201108.fasta	USA	2016	Animal	Ruminant	Bos taurus	7679	included	included	Not applicable	Not applicable	Not applicable
SRR3201110.fasta	USA	2016	Animal	Ruminant	Bos taurus	UA	included	included	Not applicable	Not applicable	Not applicable
SRR3201111.fasta	USA	2016	Animal	Ruminant	Bos taurus	929	included	included	Not applicable	Not applicable	Not applicable
SRR3201112.fasta	USA	2016	Animal	Ruminant	Bos taurus	922	included	included	Not applicable	Not applicable	Not applicable
SRR3201116.fasta	USA	2016	Animal	Ruminant	Bos taurus	459	included	included	Not applicable	Not applicable	Not applicable
SRR3201117.fasta	USA	2016	Animal	Ruminant	Bos taurus	45	included	included	Not applicable	Not applicable	Not applicable
SRR3201119.fasta	USA	2016	Animal	Ruminant	Bos taurus	8	included	included	Not applicable	Not applicable	Not applicable
SRR3201120.fasta	USA	2016	Animal	Ruminant	Bos taurus	8	included	included	Not applicable	Not applicable	Not applicable
SRR3201121.fasta	USA	2016	Animal	Ruminant	Bos taurus	2862	included	included	Not applicable	Not applicable	Not applicable
SRR3201123.fasta	USA	2016	Animal	Ruminant	Bos taurus	806	included	included	Not applicable	Not applicable	Not applicable
SRR3201124.fasta	USA	2016	Animal	Ruminant	Bos taurus	982	included	included	Not applicable	Not applicable	Not applicable
SRR3201125.fasta	USA	2016	Animal	Ruminant	Bos taurus	1244	included	included	Not applicable	Not applicable	Not applicable
SRR3209757.fasta	USA	2016	Animal	Ruminant	Bos taurus	922	included	included	Not applicable	Not applicable	Not applicable
SRR3209758.fasta	USA	2016	Animal	Ruminant	Bos taurus	459	included	included	Not applicable	Not applicable	Not applicable
SRR3210427.fasta	USA	2012	Animal	Ruminant	Bos taurus	45	included	included	Not applicable	Not applicable	Not applicable
SRR3210428.fasta	USA	2012	Animal	Ruminant	Bos taurus	459	included	included	Not applicable	Not applicable	Not applicable
SRR3210429.fasta	USA	2012	Animal	Ruminant	Bos taurus	459	included	included	Not applicable	Not applicable	Not applicable
SRR3210430.fasta	USA	2012	Animal	Ruminant	Bos taurus	22	included	included	Not applicable	Not applicable	Not applicable
SRR3210431.fasta	USA	2012	Animal	Ruminant	Bos taurus	22	included	included	Not applicable	Not applicable	Not applicable
SRR3214710.fasta	USA	2016	Animal	Ruminant	Bos taurus	UA	included	included	Not applicable	Not applicable	Not applicable
SRR3215125.fasta	USA	2016	Animal	Ruminant	Bos taurus	8	included	included	Not applicable	Not applicable	Not applicable
SRR3215127.fasta	USA	2016	Animal	Ruminant	Bos taurus	2876	included	included	Not applicable	Not applicable	Not applicable
SRR3215131.fasta	USA	2016	Animal	Ruminant	Bos taurus	45	included	included	Not applicable	Not applicable	Not applicable
SRR3215268.fasta	USA	2012	Prepared food product	Ruminant	Bos taurus	922	included	included	Not applicable	Not applicable	Not applicable
SRR3215269.fasta	USA	2012	Prepared food product	Ruminant	Bos taurus	922	included	included	Not applicable	Not applicable	Not applicable
SRR3215290.fasta	USA	2015	Prepared food product	Ruminant	Bos taurus	1244	included	included	Not applicable	Not applicable	Not applicable
SRR3215293.fasta	USA	2015	Prepared food product	Ruminant	Bos taurus	1244	included	included	Not applicable	Not applicable	Not applicable
SRR3216118.fasta	USA	Unknown	Prepared food product	Ruminant	Bos taurus	UA	included	included	Not applicable	Not applicable	Not applicable
SRR3216133.fasta	USA	Unknown	Prepared food product	Ruminant	Bos taurus	UA	included	included	Not applicable	Not applicable	Not applicable
SRR3216366.fasta	USA	Unknown	Prepared food product	Ruminant	Bos taurus	UA	included	included	Not applicable	Not applicable	Not applicable
SRR3229313.fasta	USA	2012	Animal	Ruminant	Bos taurus	UA	included	included	Not applicable	Not applicable	Not applicable
SRR3229316.fasta	USA	2012	Animal	Ruminant	Bos taurus	459	included	included	Not applicable	Not applicable	Not applicable
SRR3229317.fasta	USA	2012	Animal	Ruminant	Bos taurus	UA	included	included	Not applicable	Not applicable	Not applicable
SRR3229318.fasta	USA	2012	Animal	Ruminant	Bos taurus	922	included	included	Not applicable	Not applicable	Not applicable
SRR3229319.fasta	USA	2012	Animal	Ruminant	Bos taurus	922	included	included	Not applicable	Not applicable	Not applicable
SRR3241809.fasta	USA	2016	Animal	Ruminant	Bos taurus	UA	included	included	Not applicable	Not applicable	Not applicable
SRR3319968.fasta	USA	2016	Animal	Ruminant	Bos taurus	22	included	included	Not applicable	Not applicable	Not applicable
SRR3319969.fasta	USA	2016	Animal	Ruminant	Bos taurus	UA	included	included	Not applicable	Not applicable	Not applicable
SRR3319975.fasta	USA	2016	Animal	Ruminant	Bos taurus	459	included	included	Not applicable	Not applicable	Not applicable
SRR3319978.fasta	USA	2016	Animal	Ruminant	Bos taurus	806	included	included	Not applicable	Not applicable	Not applicable
SRR3319983.fasta	USA	2016	Animal	Ruminant	Bos taurus	459	included	included	Not applicable	Not applicable	Not applicable
SRR3319988.fasta	USA	2016	Animal	Ruminant	Bos taurus	UA	included	included	Not applicable	Not applicable	Not applicable
SRR3319992.fasta	USA	2016	Animal	Ruminant	Bos taurus	459	included	included	Not applicable	Not applicable	Not applicable
SRR3319993.fasta	USA	2016	Animal	Ruminant	Bos taurus	982	included	included	Not applicable	Not applicable	Not applicable
SRR3321616.fasta	USA	2016	Animal	Ruminant	Bos taurus	8	included	included	Not applicable	Not applicable	Not applicable
SRR3321620.fasta	USA	2016	Animal	Ruminant	Bos taurus	607	included	included	Not applicable	Not applicable	Not applicable
SRR3321622.fasta	USA	2016	Animal	Ruminant	Bos taurus	22	included	included	Not applicable	Not applicable	Not applicable
SRR3321631.fasta	USA	2016	Animal	Ruminant	Bos taurus	607	included	included	Not applicable	Not applicable	Not applicable
SRR3321632.fasta	USA	2016	Animal	Ruminant	Bos taurus	UA	included	included	Not applicable	Not applicable	Not applicable
SRR3321633.fasta	USA	2016	Animal	Ruminant	Bos taurus	61	included	included	Not applicable	Not applicable	Not applicable
SRR3321635.fasta	USA	2016	Animal	Ruminant	Bos taurus	806	included	included	Not applicable	Not applicable	Not applicable
SRR3321637.fasta	USA	2016	Animal	Ruminant	Bos taurus	38	included	included	Not applicable	Not applicable	Not applicable
SRR3321639.fasta	USA	2016	Animal	Ruminant	Bos taurus	459	included	included	Not applicable	Not applicable	Not applicable
SRR3321643.fasta	USA	2016	Animal	Ruminant	Bos taurus	UA	included	included	Not applicable	Not applicable	Not applicable
SRR3321648.fasta	USA	2016	Animal	Ruminant	Bos taurus	459	included	included	Not applicable	Not applicable	Not applicable
SRR3321651.fasta	USA	2016	Animal	Ruminant	Bos taurus	459	included	included	Not applicable	Not applicable	Not applicable
SRR3321655.fasta	USA	2016	Animal	Ruminant	Bos taurus	132	included	included	Not applicable	Not applicable	Not applicable
SRR3350788.fasta	USA	2016	Animal	Ruminant	Bos taurus	982	included	included	Not applicable	Not applicable	Not applicable
SRR3350799.fasta	USA	2016	Animal	Ruminant	Bos taurus	61	included	included	Not applicable	Not applicable	Not applicable
SRR3350801.fasta	USA	2016	Animal	Ruminant	Bos taurus	8	included	included	Not applicable	Not applicable	Not applicable
SRR3350802.fasta	USA	2016	Animal	Ruminant	Bos taurus	982	included	included	Not applicable	Not applicable	Not applicable
SRR3350808.fasta	USA	2016	Animal	Ruminant	Bos taurus	8	included	included	Not applicable	Not applicable	Not applicable
SRR3350809.fasta	USA	2016	Animal	Ruminant	Bos taurus	806	included	included	Not applicable	Not applicable	Not applicable
SRR3350811.fasta	USA	2016	Animal	Ruminant	Bos taurus	459	included	included	Not applicable	Not applicable	Not applicable
SRR3350812.fasta	USA	2016	Animal	Ruminant	Bos taurus	982	included	included	Not applicable	Not applicable	Not applicable
SRR3350813.fasta	USA	2016	Animal	Ruminant	Bos taurus	929	included	included	Not applicable	Not applicable	Not applicable
SRR3350814.fasta	USA	2016	Animal	Ruminant	Bos taurus	806	included	included	Not applicable	Not applicable	Not applicable
SRR3350821.fasta	USA	2016	Animal	Ruminant	Bos taurus	806	included	included	Not applicable	Not applicable	Not applicable
SRR3350833.fasta	USA	2016	Animal	Ruminant	Bos taurus	459	included	included	Not applicable	Not applicable	Not applicable
SRR3350834.fasta	USA	2016	Animal	Ruminant	Bos taurus	982	included	included	Not applicable	Not applicable	Not applicable
SRR3350836.fasta	USA	2016	Animal	Ruminant	Bos taurus	982	included	included	Not applicable	Not applicable	Not applicable
SRR3350839.fasta	USA	2016	Animal	Ruminant	Bos taurus	806	included	included	Not applicable	Not applicable	Not applicable
SRR3350850.fasta	USA	2016	Animal	Ruminant	Bos taurus	806	included	included	Not applicable	Not applicable	Not applicable
SRR3350852.fasta	USA	2016	Animal	Ruminant	Bos taurus	21	included	included	Not applicable	Not applicable	Not applicable
SRR3350887.fasta	USA	2016	Animal	Ruminant	Bos taurus	61	included	included	Not applicable	Not applicable	Not applicable
SRR3350889.fasta	USA	2016	Animal	Ruminant	Bos taurus	982	included	included	Not applicable	Not applicable	Not applicable
SRR3350890.fasta	USA	2016	Animal	Ruminant	Bos taurus	6227	included	included	Not applicable	Not applicable	Not applicable
SRR3350891.fasta	USA	2016	Animal	Ruminant	Bos taurus	982	included	included	Not applicable	Not applicable	Not applicable
SRR3350892.fasta	USA	2016	Animal	Ruminant	Bos taurus	929	included	included	Not applicable	Not applicable	Not applicable
SRR3350897.fasta	USA	2016	Animal	Ruminant	Bos taurus	61	included	included	Not applicable	Not applicable	Not applicable
SRR3350898.fasta	USA	2016	Animal	Ruminant	Bos taurus	922	included	included	Not applicable	Not applicable	Not applicable
SRR3350904.fasta	USA	2016	Animal	Ruminant	Bos taurus	8	included	included	Not applicable	Not applicable	Not applicable
SRR3350905.fasta	USA	2016	Animal	Ruminant	Bos taurus	459	included	included	Not applicable	Not applicable	Not applicable
SRR3350906.fasta	USA	2016	Animal	Ruminant	Bos taurus	61	included	included	Not applicable	Not applicable	Not applicable
SRR3402080.fasta	USA	2016	Animal	Ruminant	Bos taurus	459	included	included	Not applicable	Not applicable	Not applicable
SRR3402082.fasta	USA	2016	Animal	Ruminant	Bos taurus	22	included	included	Not applicable	Not applicable	Not applicable
SRR3402091.fasta	USA	2016	Animal	Ruminant	Bos taurus	982	included	included	Not applicable	Not applicable	Not applicable
SRR3402095.fasta	USA	2016	Animal	Ruminant	Bos taurus	459	included	included	Not applicable	Not applicable	Not applicable
SRR3402096.fasta	USA	2016	Animal	Ruminant	Bos taurus	61	included	included	Not applicable	Not applicable	Not applicable
SRR3402097.fasta	USA	2016	Animal	Ruminant	Bos taurus	922	included	included	Not applicable	Not applicable	Not applicable
SRR3475786.fasta	USA	2015	Animal	Ruminant	Bos taurus	982	included	included	Not applicable	Not applicable	Not applicable
SRR3475824.fasta	USA	2016	Animal	Ruminant	Bos taurus	459	included	included	Not applicable	Not applicable	Not applicable
SRR3475830.fasta	USA	2016	Animal	Ruminant	Bos taurus	8	included	included	Not applicable	Not applicable	Not applicable
SRR3475844.fasta	USA	2015	Animal	Ruminant	Bos taurus	806	included	included	Not applicable	Not applicable	Not applicable
SRR3475854.fasta	USA	2016	Animal	Ruminant	Bos taurus	8	included	included	Not applicable	Not applicable	Not applicable
SRR3475856.fasta	USA	2016	Animal	Ruminant	Bos taurus	982	included	included	Not applicable	Not applicable	Not applicable
SRR3475871.fasta	USA	2015	Animal	Ruminant	Bos taurus	982	included	included	Not applicable	Not applicable	Not applicable
SRR3475873.fasta	USA	2016	Animal	Ruminant	Bos taurus	1244	included	included	Not applicable	Not applicable	Not applicable
SRR3479923.fasta	USA	2016	Animal	Ruminant	Bos taurus	933	included	included	Not applicable	Not applicable	Not applicable
SRR3479925.fasta	USA	2016	Animal	Ruminant	Bos taurus	982	included	included	Not applicable	Not applicable	Not applicable
SRR3479926.fasta	USA	2016	Animal	Ruminant	Bos taurus	806	included	included	Not applicable	Not applicable	Not applicable
SRR3479930.fasta	USA	2015	Animal	Ruminant	Bos taurus	1244	included	included	Not applicable	Not applicable	Not applicable
SRR3479932.fasta	USA	2016	Animal	Ruminant	Bos taurus	982	included	included	Not applicable	Not applicable	Not applicable
SRR3479936.fasta	USA	2015	Animal	Ruminant	Bos taurus	45	included	included	Not applicable	Not applicable	Not applicable
SRR3479987.fasta	USA	2015	Animal	Ruminant	Bos taurus	982	included	included	Not applicable	Not applicable	Not applicable
SRR3479989.fasta	USA	2016	Animal	Ruminant	Bos taurus	22	included	included	Not applicable	Not applicable	Not applicable
SRR3479992.fasta	USA	2016	Animal	Ruminant	Bos taurus	459	included	included	Not applicable	Not applicable	Not applicable
SRR3479993.fasta	USA	2016	Animal	Ruminant	Bos taurus	22	included	included	Not applicable	Not applicable	Not applicable
SRR3479994.fasta	USA	2015	Animal	Ruminant	Bos taurus	61	included	included	Not applicable	Not applicable	Not applicable
SRR3479995.fasta	USA	2015	Animal	Ruminant	Bos taurus	459	included	included	Not applicable	Not applicable	Not applicable
SRR3479996.fasta	USA	2016	Animal	Ruminant	Bos taurus	459	included	included	Not applicable	Not applicable	Not applicable
SRR3479999.fasta	USA	2016	Animal	Ruminant	Bos taurus	8	included	included	Not applicable	Not applicable	Not applicable
SRR3480029.fasta	USA	2015	Animal	Ruminant	Bos taurus	45	included	included	Not applicable	Not applicable	Not applicable
SRR3480031.fasta	USA	2015	Animal	Ruminant	Bos taurus	806	included	included	Not applicable	Not applicable	Not applicable
SRR3480032.fasta	USA	2015	Animal	Ruminant	Bos taurus	459	included	included	Not applicable	Not applicable	Not applicable
SRR3480034.fasta	USA	2015	Animal	Ruminant	Bos taurus	408	included	included	Not applicable	Not applicable	Not applicable
SRR3480035.fasta	USA	2016	Animal	Ruminant	Bos taurus	UA	included	included	Not applicable	Not applicable	Not applicable
SRR3480036.fasta	USA	2015	Animal	Ruminant	Bos taurus	1244	included	included	Not applicable	Not applicable	Not applicable
90_V_11.fasta	FINLAND	2011	Animal	Avian	Branta leucopsis	3863	included	included	Not applicable	Not applicable	Not applicable
A29_12.fasta	FINLAND	2012	Animal	Avian	Branta leucopsis	1034	included	included	Not applicable	Not applicable	Not applicable
H24-11.fasta	FINLAND	2011	Animal	Avian	Branta leucopsis	45	included	included	Not applicable	Not applicable	Not applicable
H37-11.fasta	FINLAND	2011	Animal	Avian	Branta leucopsis	45	included	included	Not applicable	Not applicable	Not applicable
H38-11.fasta	FINLAND	2011	Animal	Avian	Branta leucopsis	45	included	included	Not applicable	Not applicable	Not applicable
HAL13_12.fasta	FINLAND	2012	Animal	Avian	Branta leucopsis	711	included	included	Not applicable	Not applicable	Not applicable
Hal38_12.fasta	FINLAND	2012	Animal	Avian	Branta leucopsis	702	included	included	Not applicable	Not applicable	Not applicable
KaI-44.fasta	FINLAND	2011	Animal	Avian	Branta leucopsis	45	included	included	Not applicable	Not applicable	Not applicable
KaI-45.fasta	FINLAND	2011	Animal	Avian	Branta leucopsis	45	included	included	Not applicable	Not applicable	Not applicable
TOK35.fasta	FINLAND	2011	Animal	Avian	Branta leucopsis	45	included	included	Not applicable	Not applicable	Not applicable
V16_12.fasta	FINLAND	2012	Animal	Avian	Branta leucopsis	1255	included	included	Not applicable	Not applicable	Not applicable
V21_12.fasta	FINLAND	2012	Animal	Avian	Branta leucopsis	1269	included	included	Not applicable	Not applicable	Not applicable
V30_12.fasta	FINLAND	2012	Animal	Avian	Branta leucopsis	711	included	included	Not applicable	Not applicable	Not applicable
ERR349055.fasta	UK	Unknown	Animal	Canine	Canus lupus	22	included	included	Not applicable	Not applicable	Not applicable
ERR349056.fasta	UK	Unknown	Animal	Canine	Canus lupus	42	included	included	Not applicable	Not applicable	Not applicable
ERR349059.fasta	UK	Unknown	Animal	Canine	Canus lupus	UA	included	included	Not applicable	Not applicable	Not applicable
ERR349060.fasta	UK	Unknown	Animal	Canine	Canus lupus	45	included	included	Not applicable	Not applicable	Not applicable
ERR349062.fasta	UK	Unknown	Animal	Canine	Canus lupus	5130	included	included	Not applicable	Not applicable	Not applicable
ERR349063.fasta	UK	Unknown	Animal	Canine	Canus lupus	7259	included	included	Not applicable	Not applicable	Not applicable
ERR349064.fasta	UK	Unknown	Animal	Canine	Canus lupus	7259	included	included	Not applicable	Not applicable	Not applicable
ERR349065.fasta	UK	Unknown	Animal	Canine	Canus lupus	7259	included	included	Not applicable	Not applicable	Not applicable
ERR349066.fasta	UK	Unknown	Animal	Canine	Canus lupus	7259	included	included	Not applicable	Not applicable	Not applicable
ERR349067.fasta	UK	Unknown	Animal	Canine	Canus lupus	6562	included	included	Not applicable	Not applicable	Not applicable
ERR349068.fasta	UK	Unknown	Animal	Canine	Canus lupus	UA	included	included	Not applicable	Not applicable	Not applicable
ERR349069.fasta	UK	Unknown	Animal	Canine	Canus lupus	21	included	included	Not applicable	Not applicable	Not applicable
ERR349070.fasta	UK	Unknown	Animal	Canine	Canus lupus	5130	included	included	Not applicable	Not applicable	Not applicable
ERR349071.fasta	UK	Unknown	Animal	Canine	Canus lupus	42	included	included	Not applicable	Not applicable	Not applicable
ERR349072.fasta	UK	Unknown	Animal	Canine	Canus lupus	UA	included	included	Not applicable	Not applicable	Not applicable
ERR349073.fasta	UK	Unknown	Animal	Canine	Canus lupus	586	included	included	Not applicable	Not applicable	Not applicable
ERR349074.fasta	UK	Unknown	Animal	Canine	Canus lupus	4791	included	included	Not applicable	Not applicable	Not applicable
ERR349076.fasta	UK	Unknown	Animal	Canine	Canus lupus	6564	included	included	Not applicable	Not applicable	Not applicable
ERR349077.fasta	UK	Unknown	Animal	Canine	Canus lupus	UA	included	included	Not applicable	Not applicable	Not applicable
ERR349079.fasta	UK	Unknown	Animal	Canine	Canus lupus	5130	included	included	Not applicable	Not applicable	Not applicable
ERR349081.fasta	UK	Unknown	Animal	Canine	Canus lupus	53	included	included	Not applicable	Not applicable	Not applicable
ERR349082.fasta	UK	Unknown	Animal	Canine	Canus lupus	7259	included	included	Not applicable	Not applicable	Not applicable
ERR349083.fasta	UK	Unknown	Animal	Canine	Canus lupus	6562	included	included	Not applicable	Not applicable	Not applicable
ERR349084.fasta	UK	Unknown	Animal	Canine	Canus lupus	7256	included	included	Not applicable	Not applicable	Not applicable
ERR349085.fasta	UK	Unknown	Animal	Canine	Canus lupus	6561	included	included	Not applicable	Not applicable	Not applicable
ERR349087.fasta	UK	Unknown	Animal	Canine	Canus lupus	658	included	included	Not applicable	Not applicable	Not applicable
ERR349088.fasta	UK	Unknown	Animal	Canine	Canus lupus	583	included	included	Not applicable	Not applicable	Not applicable
ERR349089.fasta	UK	Unknown	Animal	Canine	Canus lupus	UA	included	included	Not applicable	Not applicable	Not applicable
ERR349090.fasta	UK	Unknown	Animal	Canine	Canus lupus	7259	included	included	Not applicable	Not applicable	Not applicable
ERR349092.fasta	UK	Unknown	Animal	Canine	Canus lupus	7278	included	included	Not applicable	Not applicable	Not applicable
ERR349093.fasta	UK	Unknown	Animal	Canine	Canus lupus	45	included	included	Not applicable	Not applicable	Not applicable
ERR349094.fasta	UK	Unknown	Animal	Canine	Canus lupus	7259	included	included	Not applicable	Not applicable	Not applicable
ERR349095.fasta	UK	Unknown	Animal	Canine	Canus lupus	7259	included	included	Not applicable	Not applicable	Not applicable
ERR349096.fasta	UK	Unknown	Animal	Canine	Canus lupus	6563	included	included	Not applicable	Not applicable	Not applicable
ERR349097.fasta	UK	Unknown	Animal	Canine	Canus lupus	7256	included	included	Not applicable	Not applicable	Not applicable
ERR349098.fasta	UK	Unknown	Animal	Canine	Canus lupus	UA	included	included	Not applicable	Not applicable	Not applicable
ERR349099.fasta	UK	Unknown	Animal	Canine	Canus lupus	45	included	included	Not applicable	Not applicable	Not applicable
ERR349100.fasta	UK	Unknown	Animal	Canine	Canus lupus	UA	included	included	Not applicable	Not applicable	Not applicable
ERR349101.fasta	UK	Unknown	Animal	Canine	Canus lupus	45	included	included	Not applicable	Not applicable	Not applicable
ERR349102.fasta	UK	Unknown	Animal	Canine	Canus lupus	7276	included	included	Not applicable	Not applicable	Not applicable
ERR349104.fasta	UK	Unknown	Animal	Canine	Canus lupus	137	included	included	Not applicable	Not applicable	Not applicable
ERR349105.fasta	UK	Unknown	Animal	Canine	Canus lupus	UA	included	included	Not applicable	Not applicable	Not applicable
ERR349106.fasta	UK	Unknown	Animal	Canine	Canus lupus	7259	included	included	Not applicable	Not applicable	Not applicable
ERR349107.fasta	UK	Unknown	Animal	Canine	Canus lupus	UA	included	included	Not applicable	Not applicable	Not applicable
ERR349108.fasta	UK	Unknown	Animal	Canine	Canus lupus	42	included	included	Not applicable	Not applicable	Not applicable
ERR349110.fasta	UK	Unknown	Animal	Canine	Canus lupus	42	included	included	Not applicable	Not applicable	Not applicable
ERR349112.fasta	UK	Unknown	Animal	Canine	Canus lupus	137	included	included	Not applicable	Not applicable	Not applicable
ERR349113.fasta	UK	Unknown	Animal	Canine	Canus lupus	45	included	included	Not applicable	Not applicable	Not applicable
ERR349115.fasta	UK	Unknown	Animal	Canine	Canus lupus	4791	included	included	Not applicable	Not applicable	Not applicable
ERR349116.fasta	UK	Unknown	Animal	Canine	Canus lupus	50	included	included	Not applicable	Not applicable	Not applicable
ERR349118.fasta	UK	Unknown	Animal	Canine	Canus lupus	6562	included	included	Not applicable	Not applicable	Not applicable
ERR349119.fasta	UK	Unknown	Animal	Canine	Canus lupus	7259	included	included	Not applicable	Not applicable	Not applicable
ERR349120.fasta	UK	Unknown	Animal	Canine	Canus lupus	22	included	included	Not applicable	Not applicable	Not applicable
ERR349122.fasta	UK	Unknown	Animal	Canine	Canus lupus	6562	included	included	Not applicable	Not applicable	Not applicable
ERR349124.fasta	UK	Unknown	Animal	Canine	Canus lupus	19	included	included	Not applicable	Not applicable	Not applicable
ERR349126.fasta	UK	Unknown	Animal	Canine	Canus lupus	UA	included	included	Not applicable	Not applicable	Not applicable
ERR349127.fasta	UK	Unknown	Animal	Canine	Canus lupus	UA	included	included	Not applicable	Not applicable	Not applicable
ERR349129.fasta	UK	Unknown	Animal	Canine	Canus lupus	2574	included	included	Not applicable	Not applicable	Not applicable
ERR349130.fasta	UK	Unknown	Animal	Canine	Canus lupus	6562	included	included	Not applicable	Not applicable	Not applicable
ERR349131.fasta	UK	Unknown	Animal	Canine	Canus lupus	4791	included	included	Not applicable	Not applicable	Not applicable
ERR349132.fasta	UK	Unknown	Animal	Canine	Canus lupus	137	included	included	Not applicable	Not applicable	Not applicable
ERR349134.fasta	UK	Unknown	Animal	Canine	Canus lupus	42	included	included	Not applicable	Not applicable	Not applicable
ERR349136.fasta	UK	Unknown	Animal	Canine	Canus lupus	7259	included	included	Not applicable	Not applicable	Not applicable
ERR349138.fasta	UK	Unknown	Animal	Canine	Canus lupus	UA	included	included	Not applicable	Not applicable	Not applicable
ERR349139.fasta	UK	Unknown	Animal	Canine	Canus lupus	21	included	included	Not applicable	Not applicable	Not applicable
ERR349140.fasta	UK	Unknown	Animal	Canine	Canus lupus	45	included	included	Not applicable	Not applicable	Not applicable
ERR349142.fasta	UK	Unknown	Animal	Canine	Canus lupus	7259	included	included	Not applicable	Not applicable	Not applicable
ERR349143.fasta	UK	Unknown	Animal	Canine	Canus lupus	7259	included	included	Not applicable	Not applicable	Not applicable
ERR349144.fasta	UK	Unknown	Animal	Canine	Canus lupus	UA	included	included	Not applicable	Not applicable	Not applicable
ERR349145.fasta	UK	Unknown	Animal	Canine	Canus lupus	21	included	included	Not applicable	Not applicable	Not applicable
ERR349147.fasta	UK	Unknown	Animal	Canine	Canus lupus	267	included	included	Not applicable	Not applicable	Not applicable
ERR349148.fasta	UK	Unknown	Animal	Canine	Canus lupus	6562	included	included	Not applicable	Not applicable	Not applicable
ERR403186.fasta	UK	Unknown	Animal	Canine	Canus lupus	45	included	included	Not applicable	Not applicable	Not applicable
SRR3210432.fasta	USA	2015	Prepared food product	Ruminant	Capra aegagrus hircus	8	included	included	Not applicable	Not applicable	Not applicable
SRR3210433.fasta	USA	2015	Prepared food product	Ruminant	Capra aegagrus hircus	8	included	included	Not applicable	Not applicable	Not applicable
SRR3210434.fasta	USA	2015	Animal	Ruminant	Capra aegagrus hircus	8	included	included	Not applicable	Not applicable	Not applicable
SRR3210435.fasta	USA	2015	Animal	Ruminant	Capra aegagrus hircus	8	included	included	Not applicable	Not applicable	Not applicable
SRR1815349.fasta	Unknown	Unknown	Animal	Avian	Corvus brachyrhynchos	UA	included	included	Not applicable	Not applicable	Not applicable
SRR1815350.fasta	Unknown	Unknown	Animal	Avian	Corvus brachyrhynchos	448	included	included	Not applicable	Not applicable	Not applicable
SRR1815352.fasta	Unknown	Unknown	Animal	Avian	Corvus brachyrhynchos	UA	included	included	Not applicable	Not applicable	Not applicable
SRR1815353.fasta	Unknown	Unknown	Animal	Avian	Corvus brachyrhynchos	4209	included	included	Not applicable	Not applicable	Not applicable
SRR1815354.fasta	Unknown	Unknown	Animal	Avian	Corvus brachyrhynchos	5473	included	included	Not applicable	Not applicable	Not applicable
SRR1815850.fasta	Unknown	Unknown	Animal	Avian	Corvus brachyrhynchos	997	included	included	Not applicable	Not applicable	Not applicable
SRR1815852.fasta	Unknown	Unknown	Animal	Avian	Corvus brachyrhynchos	UA	included	included	Not applicable	Not applicable	Not applicable
SRR1815853.fasta	Unknown	Unknown	Animal	Avian	Corvus brachyrhynchos	UA	included	included	Not applicable	Not applicable	Not applicable
SRR1815854.fasta	Unknown	Unknown	Animal	Avian	Corvus brachyrhynchos	448	included	included	Not applicable	Not applicable	Not applicable
SRR1815855.fasta	Unknown	Unknown	Animal	Avian	Corvus brachyrhynchos	448	included	included	Not applicable	Not applicable	Not applicable
SRR1815856.fasta	Unknown	Unknown	Animal	Avian	Corvus brachyrhynchos	UA	included	included	Not applicable	Not applicable	Not applicable
SRR1815857.fasta	Unknown	Unknown	Animal	Avian	Corvus brachyrhynchos	UA	included	included	Not applicable	Not applicable	Not applicable
SRR1815858.fasta	Unknown	Unknown	Animal	Avian	Corvus brachyrhynchos	448	included	included	Not applicable	Not applicable	Not applicable
SRR1815859.fasta	Unknown	Unknown	Animal	Avian	Corvus brachyrhynchos	4569	included	included	Not applicable	Not applicable	Not applicable
SRR1815860.fasta	Unknown	Unknown	Animal	Avian	Corvus brachyrhynchos	448	included	included	Not applicable	Not applicable	Not applicable
SRR1815862.fasta	Unknown	Unknown	Animal	Avian	Corvus brachyrhynchos	UA	included	included	Not applicable	Not applicable	Not applicable
SRR1815865.fasta	Unknown	Unknown	Animal	Avian	Corvus brachyrhynchos	508	included	included	Not applicable	Not applicable	Not applicable
SRR1815868.fasta	Unknown	Unknown	Animal	Avian	Corvus brachyrhynchos	UA	included	included	Not applicable	Not applicable	Not applicable
SRR1815870.fasta	Unknown	Unknown	Animal	Avian	Corvus brachyrhynchos	42	included	included	Not applicable	Not applicable	Not applicable
SRR1815871.fasta	Unknown	Unknown	Animal	Avian	Corvus brachyrhynchos	448	included	included	Not applicable	Not applicable	Not applicable
SRR1815872.fasta	Unknown	Unknown	Animal	Avian	Corvus brachyrhynchos	4202	included	included	Not applicable	Not applicable	Not applicable
SRR1815873.fasta	Unknown	Unknown	Animal	Avian	Corvus brachyrhynchos	UA	included	included	Not applicable	Not applicable	Not applicable
SRR1816037.fasta	Unknown	Unknown	Animal	Avian	Corvus brachyrhynchos	UA	included	included	Not applicable	Not applicable	Not applicable
SRR1816039.fasta	Unknown	Unknown	Animal	Avian	Corvus brachyrhynchos	45	included	included	Not applicable	Not applicable	Not applicable
SRR1816041.fasta	Unknown	Unknown	Animal	Avian	Corvus brachyrhynchos	4467	included	included	Not applicable	Not applicable	Not applicable
SRR1816042.fasta	Unknown	Unknown	Animal	Avian	Corvus brachyrhynchos	45	included	included	Not applicable	Not applicable	Not applicable
SRR1816046.fasta	Unknown	Unknown	Animal	Avian	Corvus brachyrhynchos	448	included	included	Not applicable	Not applicable	Not applicable
SRR1816047.fasta	Unknown	Unknown	Animal	Avian	Corvus brachyrhynchos	448	included	included	Not applicable	Not applicable	Not applicable
SRR1816048.fasta	Unknown	Unknown	Animal	Avian	Corvus brachyrhynchos	45	included	included	Not applicable	Not applicable	Not applicable
SRR1816049.fasta	Unknown	Unknown	Animal	Avian	Corvus brachyrhynchos	UA	included	included	Not applicable	Not applicable	Not applicable
CB286.fasta	FINLAND	2014	Animal	Avian	Corvus monedula	6460	included	included	Not applicable	Not applicable	Not applicable
CB288.fasta	FINLAND	2014	Animal	Avian	Corvus monedula	1282	included	included	Not applicable	Not applicable	Not applicable
CB289.fasta	FINLAND	2014	Animal	Avian	Corvus monedula	7804	included	included	Not applicable	Not applicable	Not applicable
CB290.fasta	FINLAND	2014	Animal	Avian	Corvus monedula	7805	included	included	Not applicable	Not applicable	Not applicable
CB291.fasta	FINLAND	2014	Animal	Avian	Corvus monedula	7806	included	included	Not applicable	Not applicable	Not applicable
CB293.fasta	FINLAND	2014	Animal	Avian	Corvus monedula	7808	included	included	Not applicable	Not applicable	Not applicable
CB294.fasta	FINLAND	2014	Animal	Avian	Corvus monedula	6460	included	included	Not applicable	Not applicable	Not applicable
CB295.fasta	FINLAND	2014	Animal	Avian	Corvus monedula	6518	included	included	Not applicable	Not applicable	Not applicable
CB296.fasta	FINLAND	2014	Animal	Avian	Corvus monedula	7808	included	included	Not applicable	Not applicable	Not applicable
CB297.fasta	FINLAND	2014	Animal	Avian	Corvus monedula	7810	included	included	Not applicable	Not applicable	Not applicable
CB299.fasta	FINLAND	2014	Animal	Avian	Corvus monedula	1282	included	included	Not applicable	Not applicable	Not applicable
CB300.fasta	FINLAND	2014	Animal	Avian	Corvus monedula	7811	included	included	Not applicable	Not applicable	Not applicable
CB301.fasta	FINLAND	2014	Animal	Avian	Corvus monedula	UA	included	included	Not applicable	Not applicable	Not applicable
CB302.fasta	FINLAND	2014	Animal	Avian	Corvus monedula	4875	included	included	Not applicable	Not applicable	Not applicable
CB303.fasta	FINLAND	2014	Animal	Avian	Corvus monedula	7812	included	included	Not applicable	Not applicable	Not applicable
CB305.fasta	FINLAND	2014	Animal	Avian	Corvus monedula	7814	included	included	Not applicable	Not applicable	Not applicable
CB306.fasta	FINLAND	2014	Animal	Avian	Corvus monedula	7815	included	included	Not applicable	Not applicable	Not applicable
CB307.fasta	FINLAND	2014	Animal	Avian	Corvus monedula	7813	included	included	Not applicable	Not applicable	Not applicable
CB308.fasta	FINLAND	2014	Animal	Avian	Corvus monedula	7817	included	included	Not applicable	Not applicable	Not applicable
CB309.fasta	FINLAND	2014	Animal	Avian	Corvus monedula	7815	included	included	Not applicable	Not applicable	Not applicable
CB310.fasta	FINLAND	2014	Animal	Avian	Corvus monedula	4875	included	included	Not applicable	Not applicable	Not applicable
CB311.fasta	FINLAND	2014	Animal	Avian	Corvus monedula	7819	included	included	Not applicable	Not applicable	Not applicable
CB312.fasta	FINLAND	2014	Animal	Avian	Corvus monedula	4875	included	included	Not applicable	Not applicable	Not applicable
CB313.fasta	FINLAND	2014	Animal	Avian	Corvus monedula	7820	included	included	Not applicable	Not applicable	Not applicable
CB316.fasta	FINLAND	2014	Animal	Avian	Corvus monedula	7821	included	included	Not applicable	Not applicable	Not applicable
CB317.fasta	FINLAND	2014	Animal	Avian	Corvus monedula	6589	included	included	Not applicable	Not applicable	Not applicable
CB318.fasta	FINLAND	2014	Animal	Avian	Corvus monedula	7822	included	included	Not applicable	Not applicable	Not applicable
CB319.fasta	FINLAND	2014	Animal	Avian	Corvus monedula	7823	included	included	Not applicable	Not applicable	Not applicable
CB322.fasta	FINLAND	2014	Animal	Avian	Corvus monedula	7824	included	included	Not applicable	Not applicable	Not applicable
CB329.fasta	FINLAND	2014	Animal	Avian	Corvus monedula	6460	included	included	Not applicable	Not applicable	Not applicable
CB331.fasta	FINLAND	2014	Animal	Avian	Corvus monedula	7825	included	included	Not applicable	Not applicable	Not applicable
CB332.fasta	FINLAND	2014	Animal	Avian	Corvus monedula	7826	included	included	Not applicable	Not applicable	Not applicable
CB333.fasta	FINLAND	2014	Animal	Avian	Corvus monedula	7808	included	included	Not applicable	Not applicable	Not applicable
CB334.fasta	FINLAND	2014	Animal	Avian	Corvus monedula	7828	included	included	Not applicable	Not applicable	Not applicable
CB335.fasta	FINLAND	2014	Animal	Avian	Corvus monedula	7820	included	included	Not applicable	Not applicable	Not applicable
CB336.fasta	FINLAND	2014	Animal	Avian	Corvus monedula	1539	included	included	Not applicable	Not applicable	Not applicable
CB338.fasta	FINLAND	2014	Animal	Avian	Corvus monedula	6590	included	included	Not applicable	Not applicable	Not applicable
CB339.fasta	FINLAND	2014	Animal	Avian	Corvus monedula	1483	included	included	Not applicable	Not applicable	Not applicable
CB340.fasta	FINLAND	2014	Animal	Avian	Corvus monedula	7830	included	included	Not applicable	Not applicable	Not applicable
CB341.fasta	FINLAND	2014	Animal	Avian	Corvus monedula	4565	included	included	Not applicable	Not applicable	Not applicable
CB342.fasta	FINLAND	2014	Animal	Avian	Corvus monedula	7831	included	included	Not applicable	Not applicable	Not applicable
CB343.fasta	FINLAND	2014	Animal	Avian	Corvus monedula	1752	included	included	Not applicable	Not applicable	Not applicable
CB344.fasta	FINLAND	2014	Animal	Avian	Corvus monedula	7832	included	included	Not applicable	Not applicable	Not applicable
CB345.fasta	FINLAND	2014	Animal	Avian	Corvus monedula	6460	included	included	Not applicable	Not applicable	Not applicable
CB346.fasta	FINLAND	2014	Animal	Avian	Corvus monedula	1282	included	included	Not applicable	Not applicable	Not applicable
CB347.fasta	FINLAND	2014	Animal	Avian	Corvus monedula	1282	included	included	Not applicable	Not applicable	Not applicable
CB348.fasta	FINLAND	2014	Animal	Avian	Corvus monedula	7833	included	included	Not applicable	Not applicable	Not applicable
CB349.fasta	FINLAND	2014	Animal	Avian	Corvus monedula	7834	included	included	Not applicable	Not applicable	Not applicable
CB350.fasta	FINLAND	2014	Animal	Avian	Corvus monedula	1282	included	included	Not applicable	Not applicable	Not applicable
CB352.fasta	FINLAND	2014	Animal	Avian	Corvus monedula	7835	included	included	Not applicable	Not applicable	Not applicable
CB353.fasta	FINLAND	2014	Animal	Avian	Corvus monedula	1319	included	included	Not applicable	Not applicable	Not applicable
CB354.fasta	FINLAND	2014	Animal	Avian	Corvus monedula	7836	included	included	Not applicable	Not applicable	Not applicable
CB355.fasta	FINLAND	2014	Animal	Avian	Corvus monedula	7837	included	included	Not applicable	Not applicable	Not applicable
CB357.fasta	FINLAND	2014	Animal	Avian	Corvus monedula	7831	included	included	Not applicable	Not applicable	Not applicable
CB358.fasta	FINLAND	2014	Animal	Avian	Corvus monedula	6460	included	included	Not applicable	Not applicable	Not applicable
CB359.fasta	FINLAND	2014	Animal	Avian	Corvus monedula	1483	included	included	Not applicable	Not applicable	Not applicable
CB360.fasta	FINLAND	2014	Animal	Avian	Corvus monedula	7840	included	included	Not applicable	Not applicable	Not applicable
CB361.fasta	FINLAND	2014	Animal	Avian	Corvus monedula	1539	included	included	Not applicable	Not applicable	Not applicable
CB363.fasta	FINLAND	2014	Animal	Avian	Corvus monedula	7841	included	included	Not applicable	Not applicable	Not applicable
CB366.fasta	FINLAND	2014	Animal	Avian	Corvus monedula	7881	included	included	Not applicable	Not applicable	Not applicable
CB367.fasta	FINLAND	2014	Animal	Avian	Corvus monedula	6390	included	included	Not applicable	Not applicable	Not applicable
CB368.fasta	FINLAND	2014	Animal	Avian	Corvus monedula	5543	included	included	Not applicable	Not applicable	Not applicable
CB369.fasta	FINLAND	2014	Animal	Avian	Corvus monedula	7839	included	included	Not applicable	Not applicable	Not applicable
CB370.fasta	FINLAND	2014	Animal	Avian	Corvus monedula	7882	included	included	Not applicable	Not applicable	Not applicable
CB371.fasta	FINLAND	2014	Animal	Avian	Corvus monedula	4875	included	included	Not applicable	Not applicable	Not applicable
CB372.fasta	FINLAND	2014	Animal	Avian	Corvus monedula	7847	included	included	Not applicable	Not applicable	Not applicable
CB373.fasta	FINLAND	2014	Animal	Avian	Corvus monedula	7889	included	included	Not applicable	Not applicable	Not applicable
CB374.fasta	FINLAND	2014	Animal	Avian	Corvus monedula	4875	included	included	Not applicable	Not applicable	Not applicable
CB375.fasta	FINLAND	2014	Animal	Avian	Corvus monedula	6428	included	included	Not applicable	Not applicable	Not applicable
CB377.fasta	FINLAND	2014	Animal	Avian	Corvus monedula	7848	included	included	Not applicable	Not applicable	Not applicable
CB378.fasta	FINLAND	2014	Animal	Avian	Corvus monedula	6427	included	included	Not applicable	Not applicable	Not applicable
CB379.fasta	FINLAND	2014	Animal	Avian	Corvus monedula	7849	included	included	Not applicable	Not applicable	Not applicable
CB380.fasta	FINLAND	2014	Animal	Avian	Corvus monedula	7837	included	included	Not applicable	Not applicable	Not applicable
CB381.fasta	FINLAND	2014	Animal	Avian	Corvus monedula	3218	included	included	Not applicable	Not applicable	Not applicable
CB382.fasta	FINLAND	2014	Animal	Avian	Corvus monedula	7891	included	included	Not applicable	Not applicable	Not applicable
CB383.fasta	FINLAND	2014	Animal	Avian	Corvus monedula	7850	included	included	Not applicable	Not applicable	Not applicable
CB384.fasta	FINLAND	2014	Animal	Avian	Corvus monedula	1282	included	included	Not applicable	Not applicable	Not applicable
CB385.fasta	FINLAND	2014	Animal	Avian	Corvus monedula	7837	included	included	Not applicable	Not applicable	Not applicable
CB386.fasta	FINLAND	2014	Animal	Avian	Corvus monedula	7893	included	included	Not applicable	Not applicable	Not applicable
CB387.fasta	FINLAND	2014	Animal	Avian	Corvus monedula	7893	included	included	Not applicable	Not applicable	Not applicable
CB388.fasta	FINLAND	2014	Animal	Avian	Corvus monedula	7851	included	included	Not applicable	Not applicable	Not applicable
CB389.fasta	FINLAND	2014	Animal	Avian	Corvus monedula	UA	included	included	Not applicable	Not applicable	Not applicable
CB390.fasta	FINLAND	2014	Animal	Avian	Corvus monedula	5543	included	included	Not applicable	Not applicable	Not applicable
CB391.fasta	FINLAND	2014	Animal	Avian	Corvus monedula	7895	included	included	Not applicable	Not applicable	Not applicable
CB393.fasta	FINLAND	2014	Animal	Avian	Corvus monedula	7896	included	included	Not applicable	Not applicable	Not applicable
1_12S.fasta	FINLAND	2004	Animal	Poultry	Gallus gallus	50	included	included	Not applicable	Not applicable	Not applicable
1_18S.fasta	FINLAND	2004	Animal	Poultry	Gallus gallus	50	included	included	Not applicable	Not applicable	Not applicable
1_7_A_S.fasta	FINLAND	2003	Animal	Poultry	Gallus gallus	50	included	included	Not applicable	Not applicable	Not applicable
1_7S.fasta	FINLAND	2004	Animal	Poultry	Gallus gallus	50	included	included	Not applicable	Not applicable	Not applicable
10031_12.fasta	FINLAND	2012	Animal	Poultry	Gallus gallus	45	included	included	Not applicable	Not applicable	Not applicable
10243_12.fasta	FINLAND	2012	Animal	Poultry	Gallus gallus	6460	included	included	Not applicable	Not applicable	Not applicable
10515_12.fasta	FINLAND	2012	Animal	Poultry	Gallus gallus	45	included	included	Not applicable	Not applicable	Not applicable
11962_12.fasta	FINLAND	2012	Animal	Poultry	Gallus gallus	45	included	included	Not applicable	Not applicable	Not applicable
169R.fasta	FINLAND	Unknown	Animal	Poultry	Gallus gallus	45	included	included	Not applicable	Not applicable	Not applicable
1735.fasta	FINLAND	2008	Animal	Poultry	Gallus gallus	50	included	included	Not applicable	Not applicable	Not applicable
1819.fasta	FINLAND	2008	Animal	Poultry	Gallus gallus	50	included	included	Not applicable	Not applicable	Not applicable
1820.fasta	FINLAND	2008	Animal	Poultry	Gallus gallus	1367	included	included	Not applicable	Not applicable	Not applicable
1994_12.fasta	FINLAND	2012	Animal	Poultry	Gallus gallus	45	included	included	Not applicable	Not applicable	Not applicable
1995_12.fasta	FINLAND	2012	Animal	Poultry	Gallus gallus	45	included	included	Not applicable	Not applicable	Not applicable
200.fasta	SPAIN	Unknown	Animal	Poultry	Gallus gallus	3769	included	included	Not applicable	Not applicable	Not applicable
206.fasta	SPAIN	Unknown	Animal	Poultry	Gallus gallus	3769	included	included	Not applicable	Not applicable	Not applicable
2074.fasta	FINLAND	2008	Animal	Poultry	Gallus gallus	677	included	included	Not applicable	Not applicable	Not applicable
2094.fasta	FINLAND	2008	Animal	Poultry	Gallus gallus	6228	included	included	Not applicable	Not applicable	Not applicable
2143.fasta	FINLAND	2008	Animal	Poultry	Gallus gallus	1080	included	included	Not applicable	Not applicable	Not applicable
215.fasta	SPAIN	Unknown	Animal	Poultry	Gallus gallus	3769	included	included	Not applicable	Not applicable	Not applicable
2172.fasta	FINLAND	2008	Animal	Poultry	Gallus gallus	451	included	included	Not applicable	Not applicable	Not applicable
218.fasta	SPAIN	Unknown	Animal	Poultry	Gallus gallus	3769	included	included	Not applicable	Not applicable	Not applicable
223.fasta	SPAIN	Unknown	Animal	Poultry	Gallus gallus	3769	included	included	Not applicable	Not applicable	Not applicable
225.fasta	SPAIN	Unknown	Animal	Poultry	Gallus gallus	3769	included	included	Not applicable	Not applicable	Not applicable
230.fasta	SPAIN	Unknown	Animal	Poultry	Gallus gallus	3769	included	included	Not applicable	Not applicable	Not applicable
232R.fasta	FINLAND	Unknown	Animal	Poultry	Gallus gallus	45	included	included	Not applicable	Not applicable	Not applicable
240R.fasta	FINLAND	Unknown	Animal	Poultry	Gallus gallus	3272	included	included	Not applicable	Not applicable	Not applicable
242.fasta	SPAIN	Unknown	Animal	Poultry	Gallus gallus	3769	included	included	Not applicable	Not applicable	Not applicable
2445.fasta	FINLAND	2008	Animal	Poultry	Gallus gallus	45	included	included	Not applicable	Not applicable	Not applicable
2446.fasta	FINLAND	2008	Animal	Poultry	Gallus gallus	230	included	included	Not applicable	Not applicable	Not applicable
2450.fasta	FINLAND	2008	Animal	Poultry	Gallus gallus	11	included	included	Not applicable	Not applicable	Not applicable
248.fasta	SPAIN	Unknown	Animal	Poultry	Gallus gallus	3769	included	included	Not applicable	Not applicable	Not applicable
248R.fasta	FINLAND	Unknown	Animal	Poultry	Gallus gallus	45	included	included	Not applicable	Not applicable	Not applicable
249R.fasta	FINLAND	Unknown	Animal	Poultry	Gallus gallus	45	included	included	Not applicable	Not applicable	Not applicable
252.fasta	SPAIN	Unknown	Animal	Poultry	Gallus gallus	3769	included	included	Not applicable	Not applicable	Not applicable
2537.fasta	FINLAND	2008	Animal	Poultry	Gallus gallus	2219	included	included	Not applicable	Not applicable	Not applicable
259.fasta	SPAIN	Unknown	Animal	Poultry	Gallus gallus	3769	included	included	Not applicable	Not applicable	Not applicable
262.fasta	SPAIN	Unknown	Animal	Poultry	Gallus gallus	3769	included	included	Not applicable	Not applicable	Not applicable
2661.fasta	FINLAND	2004	Animal	Poultry	Gallus gallus	230	included	included	Not applicable	Not applicable	Not applicable
270.fasta	SPAIN	Unknown	Animal	Poultry	Gallus gallus	3769	included	included	Not applicable	Not applicable	Not applicable
271.fasta	SPAIN	Unknown	Animal	Poultry	Gallus gallus	3769	included	included	Not applicable	Not applicable	Not applicable
2719.fasta	FINLAND	2004	Animal	Poultry	Gallus gallus	45	included	included	Not applicable	Not applicable	Not applicable
279.fasta	SPAIN	Unknown	Animal	Poultry	Gallus gallus	3769	included	included	Not applicable	Not applicable	Not applicable
2838.fasta	FINLAND	2008	Animal	Poultry	Gallus gallus	451	included	included	Not applicable	Not applicable	Not applicable
284.fasta	SPAIN	Unknown	Animal	Poultry	Gallus gallus	3769	included	included	Not applicable	Not applicable	Not applicable
2841.fasta	FINLAND	2008	Animal	Poultry	Gallus gallus	451	included	included	Not applicable	Not applicable	Not applicable
2844.fasta	FINLAND	2008	Animal	Poultry	Gallus gallus	451	included	included	Not applicable	Not applicable	Not applicable
2847.fasta	FINLAND	2008	Animal	Poultry	Gallus gallus	451	included	included	Not applicable	Not applicable	Not applicable
2850.fasta	FINLAND	2008	Animal	Poultry	Gallus gallus	451	included	included	Not applicable	Not applicable	Not applicable
2853.fasta	FINLAND	2008	Animal	Poultry	Gallus gallus	451	included	included	Not applicable	Not applicable	Not applicable
2864.fasta	FINLAND	2008	Animal	Poultry	Gallus gallus	677	included	included	Not applicable	Not applicable	Not applicable
2865.fasta	FINLAND	2008	Animal	Poultry	Gallus gallus	677	included	included	Not applicable	Not applicable	Not applicable
2912.fasta	FINLAND	2008	Animal	Poultry	Gallus gallus	230	included	included	Not applicable	Not applicable	Not applicable
2913.fasta	FINLAND	2008	Animal	Poultry	Gallus gallus	230	included	included	Not applicable	Not applicable	Not applicable
292R.fasta	FINLAND	Unknown	Animal	Poultry	Gallus gallus	7516	included	included	Not applicable	Not applicable	Not applicable
294R.fasta	FINLAND	Unknown	Animal	Poultry	Gallus gallus	2036	included	included	Not applicable	Not applicable	Not applicable
295R.fasta	FINLAND	Unknown	Animal	Poultry	Gallus gallus	2036	included	included	Not applicable	Not applicable	Not applicable
299.fasta	SPAIN	Unknown	Animal	Poultry	Gallus gallus	3769	included	included	Not applicable	Not applicable	Not applicable
3029.fasta	FINLAND	2008	Animal	Poultry	Gallus gallus	45	included	included	Not applicable	Not applicable	Not applicable
306R.fasta	FINLAND	Unknown	Animal	Poultry	Gallus gallus	7845	included	included	Not applicable	Not applicable	Not applicable
3079.fasta	FINLAND	2008	Animal	Poultry	Gallus gallus	692	included	included	Not applicable	Not applicable	Not applicable
3138.fasta	FINLAND	2008	Animal	Poultry	Gallus gallus	451	included	included	Not applicable	Not applicable	Not applicable
3141.fasta	FINLAND	2008	Animal	Poultry	Gallus gallus	451	included	included	Not applicable	Not applicable	Not applicable
3144.fasta	FINLAND	2008	Animal	Poultry	Gallus gallus	451	included	included	Not applicable	Not applicable	Not applicable
3147.fasta	FINLAND	2008	Animal	Poultry	Gallus gallus	451	included	included	Not applicable	Not applicable	Not applicable
3153.fasta	FINLAND	2008	Animal	Poultry	Gallus gallus	1367	included	included	Not applicable	Not applicable	Not applicable
3157.fasta	FINLAND	2008	Animal	Poultry	Gallus gallus	677	included	included	Not applicable	Not applicable	Not applicable
3198.fasta	FINLAND	2008	Animal	Poultry	Gallus gallus	451	included	included	Not applicable	Not applicable	Not applicable
3216.fasta	FINLAND	2008	Animal	Poultry	Gallus gallus	7011	included	included	Not applicable	Not applicable	Not applicable
3217.fasta	FINLAND	2008	Animal	Poultry	Gallus gallus	11	included	included	Not applicable	Not applicable	Not applicable
3218.fasta	FINLAND	2008	Animal	Poultry	Gallus gallus	451	included	included	Not applicable	Not applicable	Not applicable
3221.fasta	FINLAND	2008	Animal	Poultry	Gallus gallus	137	included	included	Not applicable	Not applicable	Not applicable
3222.fasta	FINLAND	2008	Animal	Poultry	Gallus gallus	45	included	included	Not applicable	Not applicable	Not applicable
324.fasta	SPAIN	Unknown	Animal	Poultry	Gallus gallus	3769	included	included	Not applicable	Not applicable	Not applicable
327.fasta	SPAIN	Unknown	Animal	Poultry	Gallus gallus	904	included	included	Not applicable	Not applicable	Not applicable
327R.fasta	FINLAND	Unknown	Animal	Poultry	Gallus gallus	52	included	included	Not applicable	Not applicable	Not applicable
3315.fasta	FINLAND	2008	Animal	Poultry	Gallus gallus	45	included	included	Not applicable	Not applicable	Not applicable
331R.fasta	FINLAND	Unknown	Animal	Poultry	Gallus gallus	52	included	included	Not applicable	Not applicable	Not applicable
3376.fasta	FINLAND	2008	Animal	Poultry	Gallus gallus	7020	included	included	Not applicable	Not applicable	Not applicable
341R.fasta	FINLAND	Unknown	Animal	Poultry	Gallus gallus	356	included	included	Not applicable	Not applicable	Not applicable
3452.fasta	FINLAND	2004	Animal	Poultry	Gallus gallus	45	included	included	Not applicable	Not applicable	Not applicable
3455.fasta	FINLAND	2004	Animal	Poultry	Gallus gallus	45	included	included	Not applicable	Not applicable	Not applicable
3458.fasta	FINLAND	2004	Animal	Poultry	Gallus gallus	45	included	included	Not applicable	Not applicable	Not applicable
346.fasta	SPAIN	Unknown	Animal	Poultry	Gallus gallus	3769	included	included	Not applicable	Not applicable	Not applicable
3461.fasta	FINLAND	2004	Animal	Poultry	Gallus gallus	45	included	included	Not applicable	Not applicable	Not applicable
3485.fasta	FINLAND	2008	Animal	Poultry	Gallus gallus	45	included	included	Not applicable	Not applicable	Not applicable
3488_12.fasta	FINLAND	2012	Animal	Poultry	Gallus gallus	45	included	included	Not applicable	Not applicable	Not applicable
3489.fasta	FINLAND	2008	Animal	Poultry	Gallus gallus	7020	included	included	Not applicable	Not applicable	Not applicable
350R.fasta	FINLAND	Unknown	Animal	Poultry	Gallus gallus	536	included	included	Not applicable	Not applicable	Not applicable
3578.fasta	FINLAND	2004	Animal	Poultry	Gallus gallus	45	included	included	Not applicable	Not applicable	Not applicable
3579.fasta	FINLAND	2008	Animal	Poultry	Gallus gallus	692	included	included	Not applicable	Not applicable	Not applicable
3580.fasta	FINLAND	2008	Animal	Poultry	Gallus gallus	692	included	included	Not applicable	Not applicable	Not applicable
3650.fasta	FINLAND	2008	Animal	Poultry	Gallus gallus	451	included	included	Not applicable	Not applicable	Not applicable
3656.fasta	FINLAND	2014	Animal	Poultry	Gallus gallus	227	included	included	Not applicable	Not applicable	Not applicable
370.fasta	SPAIN	Unknown	Animal	Poultry	Gallus gallus	3769	included	included	Not applicable	Not applicable	Not applicable
3717S_LK.fasta	FINLAND	2004	Animal	Poultry	Gallus gallus	2068	included	included	Not applicable	Not applicable	Not applicable
3719.fasta	FINLAND	2004	Animal	Poultry	Gallus gallus	1326	included	included	Not applicable	Not applicable	Not applicable
3721.fasta	FINLAND	2004	Animal	Poultry	Gallus gallus	45	included	included	Not applicable	Not applicable	Not applicable
3723.fasta	FINLAND	2004	Animal	Poultry	Gallus gallus	1326	included	included	Not applicable	Not applicable	Not applicable
3739.fasta	FINLAND	2008	Animal	Poultry	Gallus gallus	677	included	included	Not applicable	Not applicable	Not applicable
3740.fasta	FINLAND	2008	Animal	Poultry	Gallus gallus	677	included	included	Not applicable	Not applicable	Not applicable
3741.fasta	FINLAND	2008	Animal	Poultry	Gallus gallus	677	included	included	Not applicable	Not applicable	Not applicable
3743_12.fasta	FINLAND	2012	Animal	Poultry	Gallus gallus	1276	included	included	Not applicable	Not applicable	Not applicable
386R.fasta	FINLAND	Unknown	Animal	Poultry	Gallus gallus	45	included	included	Not applicable	Not applicable	Not applicable
3938.fasta	FINLAND	2008	Animal	Poultry	Gallus gallus	45	included	included	Not applicable	Not applicable	Not applicable
3960.fasta	FINLAND	2008	Animal	Poultry	Gallus gallus	45	included	included	Not applicable	Not applicable	Not applicable
3977.fasta	FINLAND	2008	Animal	Poultry	Gallus gallus	45	included	included	Not applicable	Not applicable	Not applicable
3978.fasta	FINLAND	2008	Animal	Poultry	Gallus gallus	45	included	included	Not applicable	Not applicable	Not applicable
3979.fasta	FINLAND	2008	Animal	Poultry	Gallus gallus	45	included	included	Not applicable	Not applicable	Not applicable
3980.fasta	FINLAND	2008	Animal	Poultry	Gallus gallus	45	included	included	Not applicable	Not applicable	Not applicable
4060.fasta	FINLAND	2004	Animal	Poultry	Gallus gallus	677	included	included	Not applicable	Not applicable	Not applicable
4080.fasta	FINLAND	2008	Animal	Poultry	Gallus gallus	45	included	included	Not applicable	Not applicable	Not applicable
416.fasta	SPAIN	Unknown	Animal	Poultry	Gallus gallus	3769	included	included	Not applicable	Not applicable	Not applicable
418.fasta	SPAIN	Unknown	Animal	Poultry	Gallus gallus	904	included	included	Not applicable	Not applicable	Not applicable
4250.fasta	FINLAND	2008	Animal	Poultry	Gallus gallus	4307	included	included	Not applicable	Not applicable	Not applicable
4251.fasta	FINLAND	2008	Animal	Poultry	Gallus gallus	4307	included	included	Not applicable	Not applicable	Not applicable
43_10S.fasta	FINLAND	2004	Animal	Poultry	Gallus gallus	3272	included	included	Not applicable	Not applicable	Not applicable
43_1S.fasta	FINLAND	2004	Animal	Poultry	Gallus gallus	3272	included	included	Not applicable	Not applicable	Not applicable
43_4_B_S.fasta	FINLAND	2003	Animal	Poultry	Gallus gallus	3272	included	included	Not applicable	Not applicable	Not applicable
43_7S.fasta	FINLAND	2004	Animal	Poultry	Gallus gallus	3272	included	included	Not applicable	Not applicable	Not applicable
4381.fasta	FINLAND	2004	Animal	Poultry	Gallus gallus	1003	included	included	Not applicable	Not applicable	Not applicable
4383.fasta	FINLAND	2014	Animal	Poultry	Gallus gallus	19	included	included	Not applicable	Not applicable	Not applicable
4384.fasta	FINLAND	2004	Animal	Poultry	Gallus gallus	1003	included	included	Not applicable	Not applicable	Not applicable
4385.fasta	FINLAND	2004	Animal	Poultry	Gallus gallus	1003	included	included	Not applicable	Not applicable	Not applicable
441.fasta	SPAIN	Unknown	Animal	Poultry	Gallus gallus	3769	included	included	Not applicable	Not applicable	Not applicable
443.fasta	SPAIN	Unknown	Animal	Poultry	Gallus gallus	904	included	included	Not applicable	Not applicable	Not applicable
4560.fasta	FINLAND	2004	Animal	Poultry	Gallus gallus	677	included	included	Not applicable	Not applicable	Not applicable
4696_1_14.fasta	FINLAND	2014	Animal	Poultry	Gallus gallus	45	included	included	Not applicable	Not applicable	Not applicable
4698_1_14.fasta	FINLAND	2014	Animal	Poultry	Gallus gallus	11	included	included	Not applicable	Not applicable	Not applicable
486.fasta	SPAIN	Unknown	Animal	Poultry	Gallus gallus	3769	included	included	Not applicable	Not applicable	Not applicable
49_15S.fasta	FINLAND	2004	Animal	Poultry	Gallus gallus	45	included	included	Not applicable	Not applicable	Not applicable
49_1S.fasta	FINLAND	2003	Animal	Poultry	Gallus gallus	45	included	included	Not applicable	Not applicable	Not applicable
49_8S.fasta	FINLAND	2004	Animal	Poultry	Gallus gallus	45	included	included	Not applicable	Not applicable	Not applicable
49_9S.fasta	FINLAND	2004	Animal	Poultry	Gallus gallus	45	included	included	Not applicable	Not applicable	Not applicable
5043.fasta	FINLAND	2014	Animal	Poultry	Gallus gallus	6594	included	included	Not applicable	Not applicable	Not applicable
5075.fasta	FINLAND	2004	Animal	Poultry	Gallus gallus	677	included	included	Not applicable	Not applicable	Not applicable
5088.fasta	FINLAND	2014	Animal	Poultry	Gallus gallus	775	included	included	Not applicable	Not applicable	Not applicable
5095.fasta	FINLAND	2004	Animal	Poultry	Gallus gallus	45	included	included	Not applicable	Not applicable	Not applicable
5096.fasta	FINLAND	2004	Animal	Poultry	Gallus gallus	45	included	included	Not applicable	Not applicable	Not applicable
5097.fasta	FINLAND	2004	Animal	Poultry	Gallus gallus	5528	included	included	Not applicable	Not applicable	Not applicable
510.fasta	SPAIN	Unknown	Animal	Poultry	Gallus gallus	3769	included	included	Not applicable	Not applicable	Not applicable
5280.fasta	FINLAND	2004	Animal	Poultry	Gallus gallus	45	included	included	Not applicable	Not applicable	Not applicable
5288.fasta	FINLAND	2004	Animal	Poultry	Gallus gallus	45	included	included	Not applicable	Not applicable	Not applicable
5295_13.fasta	FINLAND	2013	Animal	Poultry	Gallus gallus	883	included	included	Not applicable	Not applicable	Not applicable
531.fasta	SPAIN	Unknown	Animal	Poultry	Gallus gallus	3769	included	included	Not applicable	Not applicable	Not applicable
534.fasta	SPAIN	Unknown	Animal	Poultry	Gallus gallus	904	included	included	Not applicable	Not applicable	Not applicable
535.fasta	SPAIN	Unknown	Animal	Poultry	Gallus gallus	3769	included	included	Not applicable	Not applicable	Not applicable
539.fasta	SPAIN	Unknown	Animal	Poultry	Gallus gallus	3769	included	included	Not applicable	Not applicable	Not applicable
543s.fasta	SPAIN	Unknown	Animal	Poultry	Gallus gallus	3769	included	included	Not applicable	Not applicable	Not applicable
5440.fasta	FINLAND	2004	Animal	Poultry	Gallus gallus	45	included	included	Not applicable	Not applicable	Not applicable
5441.fasta	FINLAND	2004	Animal	Poultry	Gallus gallus	230	included	included	Not applicable	Not applicable	Not applicable
5442.fasta	FINLAND	2004	Animal	Poultry	Gallus gallus	230	included	included	Not applicable	Not applicable	Not applicable
5494_12.fasta	FINLAND	2012	Animal	Poultry	Gallus gallus	42	included	included	Not applicable	Not applicable	Not applicable
551.fasta	SPAIN	Unknown	Animal	Poultry	Gallus gallus	3769	included	included	Not applicable	Not applicable	Not applicable
552.fasta	SPAIN	Unknown	Animal	Poultry	Gallus gallus	3769	included	included	Not applicable	Not applicable	Not applicable
557.fasta	SPAIN	Unknown	Animal	Poultry	Gallus gallus	3769	included	included	Not applicable	Not applicable	Not applicable
563.fasta	SPAIN	Unknown	Animal	Poultry	Gallus gallus	3769	included	included	Not applicable	Not applicable	Not applicable
569.fasta	SPAIN	Unknown	Animal	Poultry	Gallus gallus	3769	included	included	Not applicable	Not applicable	Not applicable
5690_12.fasta	FINLAND	2012	Animal	Poultry	Gallus gallus	267	included	included	Not applicable	Not applicable	Not applicable
5691_12.fasta	FINLAND	2012	Animal	Poultry	Gallus gallus	267	included	included	Not applicable	Not applicable	Not applicable
5692_12.fasta	FINLAND	2012	Animal	Poultry	Gallus gallus	267	included	included	Not applicable	Not applicable	Not applicable
5694_12.fasta	FINLAND	2012	Animal	Poultry	Gallus gallus	794	included	included	Not applicable	Not applicable	Not applicable
5695_12.fasta	FINLAND	2012	Animal	Poultry	Gallus gallus	794	included	included	Not applicable	Not applicable	Not applicable
5760_12.fasta	FINLAND	2012	Animal	Poultry	Gallus gallus	45	included	included	Not applicable	Not applicable	Not applicable
5761_12.fasta	FINLAND	2012	Animal	Poultry	Gallus gallus	45	included	included	Not applicable	Not applicable	Not applicable
5762_12.fasta	FINLAND	2012	Animal	Poultry	Gallus gallus	45	included	included	Not applicable	Not applicable	Not applicable
580.fasta	SPAIN	Unknown	Animal	Poultry	Gallus gallus	904	included	included	Not applicable	Not applicable	Not applicable
5839.fasta	FINLAND	2014	Animal	Poultry	Gallus gallus	6594	included	included	Not applicable	Not applicable	Not applicable
5894_12.fasta	FINLAND	2012	Animal	Poultry	Gallus gallus	45	included	included	Not applicable	Not applicable	Not applicable
5896_12.fasta	FINLAND	2012	Animal	Poultry	Gallus gallus	267	included	included	Not applicable	Not applicable	Not applicable
5898_12.fasta	FINLAND	2012	Animal	Poultry	Gallus gallus	267	included	included	Not applicable	Not applicable	Not applicable
5899_12.fasta	FINLAND	2012	Animal	Poultry	Gallus gallus	3272	included	included	Not applicable	Not applicable	Not applicable
590.fasta	SPAIN	Unknown	Animal	Poultry	Gallus gallus	464	included	included	Not applicable	Not applicable	Not applicable
5901_12.fasta	FINLAND	2012	Animal	Poultry	Gallus gallus	3272	included	included	Not applicable	Not applicable	Not applicable
5902_12.fasta	FINLAND	2012	Animal	Poultry	Gallus gallus	3272	included	included	Not applicable	Not applicable	Not applicable
5903_12.fasta	FINLAND	2012	Animal	Poultry	Gallus gallus	3272	included	included	Not applicable	Not applicable	Not applicable
5913_12.fasta	FINLAND	2012	Animal	Poultry	Gallus gallus	45	included	included	Not applicable	Not applicable	Not applicable
5967.fasta	FINLAND	2014	Animal	Poultry	Gallus gallus	122	included	included	Not applicable	Not applicable	Not applicable
6032.fasta	FINLAND	2014	Animal	Poultry	Gallus gallus	122	included	included	Not applicable	Not applicable	Not applicable
604.fasta	SPAIN	Unknown	Animal	Poultry	Gallus gallus	904	included	included	Not applicable	Not applicable	Not applicable
6098.fasta	FINLAND	2004	Animal	Poultry	Gallus gallus	7008	included	included	Not applicable	Not applicable	Not applicable
6099.fasta	FINLAND	2004	Animal	Poultry	Gallus gallus	7008	included	included	Not applicable	Not applicable	Not applicable
6100.fasta	FINLAND	2004	Animal	Poultry	Gallus gallus	7008	included	included	Not applicable	Not applicable	Not applicable
6101.fasta	FINLAND	2004	Animal	Poultry	Gallus gallus	2856	included	included	Not applicable	Not applicable	Not applicable
6117.fasta	FINLAND	2014	Animal	Poultry	Gallus gallus	122	included	included	Not applicable	Not applicable	Not applicable
6163.fasta	FINLAND	2014	Animal	Poultry	Gallus gallus	658	included	included	Not applicable	Not applicable	Not applicable
6171_12.fasta	FINLAND	2012	Animal	Poultry	Gallus gallus	45	included	included	Not applicable	Not applicable	Not applicable
6175_12.fasta	FINLAND	2012	Animal	Poultry	Gallus gallus	230	included	included	Not applicable	Not applicable	Not applicable
6176_12.fasta	FINLAND	2012	Animal	Poultry	Gallus gallus	6555	included	included	Not applicable	Not applicable	Not applicable
6177_12.fasta	FINLAND	2012	Animal	Poultry	Gallus gallus	1721	included	included	Not applicable	Not applicable	Not applicable
6178_12.fasta	FINLAND	2012	Animal	Poultry	Gallus gallus	1721	included	included	Not applicable	Not applicable	Not applicable
6179_12.fasta	FINLAND	2012	Animal	Poultry	Gallus gallus	45	included	included	Not applicable	Not applicable	Not applicable
6190_12.fasta	FINLAND	2012	Animal	Poultry	Gallus gallus	45	included	included	Not applicable	Not applicable	Not applicable
6224.fasta	FINLAND	2014	Animal	Poultry	Gallus gallus	122	included	included	Not applicable	Not applicable	Not applicable
6236_12.fasta	FINLAND	2012	Animal	Poultry	Gallus gallus	45	included	included	Not applicable	Not applicable	Not applicable
6237_12.fasta	FINLAND	2012	Animal	Poultry	Gallus gallus	45	included	included	Not applicable	Not applicable	Not applicable
6241_12.fasta	FINLAND	2012	Animal	Poultry	Gallus gallus	45	included	included	Not applicable	Not applicable	Not applicable
6242_12.fasta	FINLAND	2012	Animal	Poultry	Gallus gallus	45	included	included	Not applicable	Not applicable	Not applicable
6249.fasta	FINLAND	2014	Animal	Poultry	Gallus gallus	122	included	included	Not applicable	Not applicable	Not applicable
6250.fasta	FINLAND	2014	Animal	Poultry	Gallus gallus	122	included	included	Not applicable	Not applicable	Not applicable
627.fasta	SPAIN	Unknown	Animal	Poultry	Gallus gallus	904	included	included	Not applicable	Not applicable	Not applicable
6288.fasta	FINLAND	2004	Animal	Poultry	Gallus gallus	45	included	included	Not applicable	Not applicable	Not applicable
6289.fasta	FINLAND	2014	Animal	Poultry	Gallus gallus	122	included	included	Not applicable	Not applicable	Not applicable
629.fasta	SPAIN	Unknown	Animal	Poultry	Gallus gallus	443	included	included	Not applicable	Not applicable	Not applicable
6291.fasta	FINLAND	2014	Animal	Poultry	Gallus gallus	21	included	included	Not applicable	Not applicable	Not applicable
6389_12.fasta	FINLAND	2012	Animal	Poultry	Gallus gallus	230	included	included	Not applicable	Not applicable	Not applicable
6390_12.fasta	FINLAND	2012	Animal	Poultry	Gallus gallus	45	included	included	Not applicable	Not applicable	Not applicable
6391_12.fasta	FINLAND	2012	Animal	Poultry	Gallus gallus	45	included	included	Not applicable	Not applicable	Not applicable
6392_12.fasta	FINLAND	2012	Animal	Poultry	Gallus gallus	45	included	included	Not applicable	Not applicable	Not applicable
6393_12.fasta	FINLAND	2012	Animal	Poultry	Gallus gallus	45	included	included	Not applicable	Not applicable	Not applicable
6395_12.fasta	FINLAND	2012	Animal	Poultry	Gallus gallus	45	included	included	Not applicable	Not applicable	Not applicable
6497_12.fasta	FINLAND	2012	Animal	Poultry	Gallus gallus	45	included	included	Not applicable	Not applicable	Not applicable
6498_12.fasta	FINLAND	2012	Animal	Poultry	Gallus gallus	45	included	included	Not applicable	Not applicable	Not applicable
6509_12.fasta	FINLAND	2012	Animal	Poultry	Gallus gallus	267	included	included	Not applicable	Not applicable	Not applicable
6510_12.fasta	FINLAND	2012	Animal	Poultry	Gallus gallus	267	included	included	Not applicable	Not applicable	Not applicable
6511_12.fasta	FINLAND	2012	Animal	Poultry	Gallus gallus	267	included	included	Not applicable	Not applicable	Not applicable
6512.fasta	FINLAND	2014	Animal	Poultry	Gallus gallus	122	included	included	Not applicable	Not applicable	Not applicable
6512_12.fasta	FINLAND	2012	Animal	Poultry	Gallus gallus	267	included	included	Not applicable	Not applicable	Not applicable
6538_12.fasta	FINLAND	2012	Animal	Poultry	Gallus gallus	45	included	included	Not applicable	Not applicable	Not applicable
6539_12.fasta	FINLAND	2012	Animal	Poultry	Gallus gallus	11	included	included	Not applicable	Not applicable	Not applicable
6540_12.fasta	FINLAND	2012	Animal	Poultry	Gallus gallus	45	included	included	Not applicable	Not applicable	Not applicable
6541_12.fasta	FINLAND	2012	Animal	Poultry	Gallus gallus	45	included	included	Not applicable	Not applicable	Not applicable
6542_12.fasta	FINLAND	2012	Animal	Poultry	Gallus gallus	11	included	included	Not applicable	Not applicable	Not applicable
6543_12.fasta	FINLAND	2012	Animal	Poultry	Gallus gallus	45	included	included	Not applicable	Not applicable	Not applicable
6544_12.fasta	FINLAND	2012	Animal	Poultry	Gallus gallus	45	included	included	Not applicable	Not applicable	Not applicable
6545_12.fasta	FINLAND	2012	Animal	Poultry	Gallus gallus	45	included	included	Not applicable	Not applicable	Not applicable
6546_12.fasta	FINLAND	2012	Animal	Poultry	Gallus gallus	45	included	included	Not applicable	Not applicable	Not applicable
6590_12.fasta	FINLAND	2012	Animal	Poultry	Gallus gallus	267	included	included	Not applicable	Not applicable	Not applicable
6613_12.fasta	FINLAND	2012	Animal	Poultry	Gallus gallus	11	included	included	Not applicable	Not applicable	Not applicable
6614_12.fasta	FINLAND	2012	Animal	Poultry	Gallus gallus	45	included	included	Not applicable	Not applicable	Not applicable
6626.fasta	FINLAND	2004	Animal	Poultry	Gallus gallus	53	included	included	Not applicable	Not applicable	Not applicable
6629.fasta	FINLAND	2004	Animal	Poultry	Gallus gallus	53	included	included	Not applicable	Not applicable	Not applicable
6653.fasta	FINLAND	2004	Animal	Poultry	Gallus gallus	4596	included	included	Not applicable	Not applicable	Not applicable
6665.fasta	FINLAND	2014	Animal	Poultry	Gallus gallus	122	included	included	Not applicable	Not applicable	Not applicable
6666.fasta	FINLAND	2014	Animal	Poultry	Gallus gallus	122	included	included	Not applicable	Not applicable	Not applicable
6673_12.fasta	FINLAND	2012	Animal	Poultry	Gallus gallus	11	included	included	Not applicable	Not applicable	Not applicable
6675_12.fasta	FINLAND	2012	Animal	Poultry	Gallus gallus	11	included	included	Not applicable	Not applicable	Not applicable
6677_12.fasta	FINLAND	2012	Animal	Poultry	Gallus gallus	11	included	included	Not applicable	Not applicable	Not applicable
6678_12.fasta	FINLAND	2012	Animal	Poultry	Gallus gallus	11	included	included	Not applicable	Not applicable	Not applicable
6679_12.fasta	FINLAND	2012	Animal	Poultry	Gallus gallus	11	included	included	Not applicable	Not applicable	Not applicable
6680_12.fasta	FINLAND	2012	Animal	Poultry	Gallus gallus	11	included	included	Not applicable	Not applicable	Not applicable
6733_12.fasta	FINLAND	2012	Animal	Poultry	Gallus gallus	677	included	included	Not applicable	Not applicable	Not applicable
6734_12.fasta	FINLAND	2012	Animal	Poultry	Gallus gallus	6571	included	included	Not applicable	Not applicable	Not applicable
6737_12.fasta	FINLAND	2012	Animal	Poultry	Gallus gallus	230	included	included	Not applicable	Not applicable	Not applicable
6741_12.fasta	FINLAND	2012	Animal	Poultry	Gallus gallus	6556	included	included	Not applicable	Not applicable	Not applicable
676.fasta	SPAIN	Unknown	Animal	Poultry	Gallus gallus	904	included	included	Not applicable	Not applicable	Not applicable
680.fasta	SPAIN	Unknown	Animal	Poultry	Gallus gallus	1074	included	included	Not applicable	Not applicable	Not applicable
6807.fasta	FINLAND	2008	Animal	Poultry	Gallus gallus	4596	included	included	Not applicable	Not applicable	Not applicable
681.fasta	SPAIN	Unknown	Animal	Poultry	Gallus gallus	775	included	included	Not applicable	Not applicable	Not applicable
6875_12.fasta	FINLAND	2012	Animal	Poultry	Gallus gallus	794	included	included	Not applicable	Not applicable	Not applicable
6934.fasta	FINLAND	2004	Animal	Poultry	Gallus gallus	45	included	included	Not applicable	Not applicable	Not applicable
6970_12.fasta	FINLAND	2012	Animal	Poultry	Gallus gallus	11	included	included	Not applicable	Not applicable	Not applicable
6971_12.fasta	FINLAND	2012	Animal	Poultry	Gallus gallus	11	included	included	Not applicable	Not applicable	Not applicable
698.fasta	SPAIN	Unknown	Animal	Poultry	Gallus gallus	1074	included	included	Not applicable	Not applicable	Not applicable
7_1C.fasta	FINLAND	1996	Animal	Poultry	Gallus gallus	45	included	included	Not applicable	Not applicable	Not applicable
7097_12.fasta	FINLAND	2012	Animal	Poultry	Gallus gallus	677	included	included	Not applicable	Not applicable	Not applicable
7098_12.fasta	FINLAND	2012	Animal	Poultry	Gallus gallus	677	included	included	Not applicable	Not applicable	Not applicable
7099_12.fasta	FINLAND	2012	Animal	Poultry	Gallus gallus	677	included	included	Not applicable	Not applicable	Not applicable
71R.fasta	FINLAND	Unknown	Animal	Poultry	Gallus gallus	45	included	included	Not applicable	Not applicable	Not applicable
7673.fasta	FINLAND	2014	Animal	Poultry	Gallus gallus	6594	included	included	Not applicable	Not applicable	Not applicable
7697_12.fasta	FINLAND	2012	Animal	Poultry	Gallus gallus	UA	included	included	Not applicable	Not applicable	Not applicable
7723_12.fasta	FINLAND	2012	Animal	Poultry	Gallus gallus	4001	included	included	Not applicable	Not applicable	Not applicable
7724_12.fasta	FINLAND	2012	Animal	Poultry	Gallus gallus	4001	included	included	Not applicable	Not applicable	Not applicable
7732.fasta	FINLAND	2014	Animal	Poultry	Gallus gallus	6594	included	included	Not applicable	Not applicable	Not applicable
7752_12.fasta	FINLAND	2012	Animal	Poultry	Gallus gallus	UA	included	included	Not applicable	Not applicable	Not applicable
7R.fasta	FINLAND	Unknown	Animal	Poultry	Gallus gallus	3272	included	included	Not applicable	Not applicable	Not applicable
8211_12.fasta	FINLAND	2012	Animal	Poultry	Gallus gallus	267	included	included	Not applicable	Not applicable	Not applicable
8212_12.fasta	FINLAND	2012	Animal	Poultry	Gallus gallus	267	included	included	Not applicable	Not applicable	Not applicable
8623_12.fasta	FINLAND	2012	Animal	Poultry	Gallus gallus	583	included	included	Not applicable	Not applicable	Not applicable
8624_12.fasta	FINLAND	2012	Animal	Poultry	Gallus gallus	583	included	included	Not applicable	Not applicable	Not applicable
88R.fasta	FINLAND	Unknown	Animal	Poultry	Gallus gallus	45	included	included	Not applicable	Not applicable	Not applicable
9814_12.fasta	FINLAND	2012	Animal	Poultry	Gallus gallus	45	included	included	Not applicable	Not applicable	Not applicable
BRTI.fasta	FINLAND	1996	Animal	Poultry	Gallus gallus	45	included	included	Not applicable	Not applicable	Not applicable
DS6691333.fasta	FINLAND	2014	Animal	Poultry	Gallus gallus	45	included	included	Not applicable	Not applicable	Not applicable
DS6691335.fasta	FINLAND	2014	Animal	Poultry	Gallus gallus	45	included	included	Not applicable	Not applicable	Not applicable
DS6691336.fasta	FINLAND	2014	Animal	Poultry	Gallus gallus	2219	included	included	Not applicable	Not applicable	Not applicable
DS6691337.fasta	FINLAND	2014	Animal	Poultry	Gallus gallus	2219	included	included	Not applicable	Not applicable	Not applicable
DS6691338.fasta	FINLAND	2014	Animal	Poultry	Gallus gallus	11	included	included	Not applicable	Not applicable	Not applicable
DS6691339.fasta	FINLAND	2014	Animal	Poultry	Gallus gallus	11	included	included	Not applicable	Not applicable	Not applicable
DS6691340.fasta	FINLAND	2014	Animal	Poultry	Gallus gallus	677	included	included	Not applicable	Not applicable	Not applicable
DS6691341.fasta	FINLAND	2014	Animal	Poultry	Gallus gallus	230	included	included	Not applicable	Not applicable	Not applicable
DS6691342.fasta	FINLAND	2014	Animal	Poultry	Gallus gallus	11	included	included	Not applicable	Not applicable	Not applicable
DS6691343.fasta	FINLAND	2014	Animal	Poultry	Gallus gallus	11	included	included	Not applicable	Not applicable	Not applicable
DS6691344.fasta	FINLAND	2014	Animal	Poultry	Gallus gallus	267	included	included	Not applicable	Not applicable	Not applicable
DS6691345.fasta	FINLAND	2014	Animal	Poultry	Gallus gallus	45	included	included	Not applicable	Not applicable	Not applicable
DS6691346.fasta	FINLAND	2014	Animal	Poultry	Gallus gallus	45	included	included	Not applicable	Not applicable	Not applicable
DS6691347.fasta	FINLAND	2014	Animal	Poultry	Gallus gallus	230	included	included	Not applicable	Not applicable	Not applicable
DS6691348.fasta	FINLAND	2014	Animal	Poultry	Gallus gallus	677	included	included	Not applicable	Not applicable	Not applicable
DS6691349.fasta	FINLAND	2014	Animal	Poultry	Gallus gallus	11	included	included	Not applicable	Not applicable	Not applicable
DS6691350.fasta	FINLAND	2014	Animal	Poultry	Gallus gallus	468	included	included	Not applicable	Not applicable	Not applicable
DS6691351.fasta	FINLAND	2014	Animal	Poultry	Gallus gallus	538	included	included	Not applicable	Not applicable	Not applicable
DS6691352.fasta	FINLAND	2014	Animal	Poultry	Gallus gallus	267	included	included	Not applicable	Not applicable	Not applicable
DS6691353.fasta	FINLAND	2014	Animal	Poultry	Gallus gallus	677	included	included	Not applicable	Not applicable	Not applicable
DS6691354.fasta	FINLAND	2014	Animal	Poultry	Gallus gallus	21	included	included	Not applicable	Not applicable	Not applicable
DS6691355.fasta	FINLAND	2014	Animal	Poultry	Gallus gallus	1326	included	included	Not applicable	Not applicable	Not applicable
DS6691356.fasta	FINLAND	2014	Animal	Poultry	Gallus gallus	45	included	included	Not applicable	Not applicable	Not applicable
DS6691357.fasta	FINLAND	2014	Animal	Poultry	Gallus gallus	1326	included	included	Not applicable	Not applicable	Not applicable
DS6691358.fasta	FINLAND	2014	Animal	Poultry	Gallus gallus	2282	included	included	Not applicable	Not applicable	Not applicable
DS6691359.fasta	FINLAND	2014	Animal	Poultry	Gallus gallus	45	included	included	Not applicable	Not applicable	Not applicable
DS6691360.fasta	FINLAND	2014	Animal	Poultry	Gallus gallus	5559	included	included	Not applicable	Not applicable	Not applicable
DS6691361.fasta	FINLAND	2014	Animal	Poultry	Gallus gallus	UA	included	included	Not applicable	Not applicable	Not applicable
DS6691362.fasta	FINLAND	2014	Animal	Poultry	Gallus gallus	227	included	included	Not applicable	Not applicable	Not applicable
DS6691363.fasta	FINLAND	2014	Animal	Poultry	Gallus gallus	677	included	included	Not applicable	Not applicable	Not applicable
DS6691364.fasta	FINLAND	2014	Animal	Poultry	Gallus gallus	45	included	included	Not applicable	Not applicable	Not applicable
DS6691365.fasta	FINLAND	2014	Animal	Poultry	Gallus gallus	45	included	included	Not applicable	Not applicable	Not applicable
DS6691366.fasta	FINLAND	2014	Animal	Poultry	Gallus gallus	45	included	included	Not applicable	Not applicable	Not applicable
DS6691367.fasta	FINLAND	2014	Animal	Poultry	Gallus gallus	45	included	included	Not applicable	Not applicable	Not applicable
DS6691368.fasta	FINLAND	2014	Animal	Poultry	Gallus gallus	45	included	included	Not applicable	Not applicable	Not applicable
DS6691369.fasta	FINLAND	2014	Animal	Poultry	Gallus gallus	5543	included	included	Not applicable	Not applicable	Not applicable
DS6691370.fasta	FINLAND	2014	Animal	Poultry	Gallus gallus	383	included	included	Not applicable	Not applicable	Not applicable
DS6691371.fasta	FINLAND	2014	Animal	Poultry	Gallus gallus	45	included	included	Not applicable	Not applicable	Not applicable
DS6691372.fasta	FINLAND	2014	Animal	Poultry	Gallus gallus	42	included	included	Not applicable	Not applicable	Not applicable
DS6691373.fasta	FINLAND	2014	Animal	Poultry	Gallus gallus	UA	included	included	Not applicable	Not applicable	Not applicable
DS6691374.fasta	FINLAND	2014	Animal	Poultry	Gallus gallus	45	included	included	Not applicable	Not applicable	Not applicable
DS6691375.fasta	FINLAND	2014	Animal	Poultry	Gallus gallus	45	included	included	Not applicable	Not applicable	Not applicable
DS6691376.fasta	FINLAND	2014	Animal	Poultry	Gallus gallus	137	included	included	Not applicable	Not applicable	Not applicable
FB6371.fasta	FINLAND	1996	Animal	Poultry	Gallus gallus	11	included	included	Not applicable	Not applicable	Not applicable
IN_Cj_FI_022.fasta	FINLAND	2006	Animal	Poultry	Gallus gallus	137	included	included	Not applicable	Not applicable	Not applicable
IN_Cj_FI_023.fasta	FINLAND	1996	Animal	Poultry	Gallus gallus	22	included	included	Not applicable	Not applicable	Not applicable
IN_Cj_FI_031.fasta	FINLAND	2008	Animal	Poultry	Gallus gallus	230	included	included	Not applicable	Not applicable	Not applicable
IN_Cj_FI_033.fasta	FINLAND	1996	Prepared food product	Poultry	Gallus gallus	3727	included	included	Not applicable	Not applicable	Not applicable
IN_Cj_FI_037.fasta	FINLAND	2005	Animal	Poultry	Gallus gallus	230	included	included	Not applicable	Not applicable	Not applicable
IN_Cj_FI_038.fasta	FINLAND	2005	Animal	Poultry	Gallus gallus	11	included	included	Not applicable	Not applicable	Not applicable
IN_Cj_FI_039.fasta	FINLAND	2005	Animal	Poultry	Gallus gallus	230	included	included	Not applicable	Not applicable	Not applicable
IN_Cj_FI_040.fasta	FINLAND	2005	Animal	Poultry	Gallus gallus	230	included	included	Not applicable	Not applicable	Not applicable
IN_Cj_FI_041.fasta	FINLAND	2005	Animal	Poultry	Gallus gallus	230	included	included	Not applicable	Not applicable	Not applicable
IN_Cj_FI_042.fasta	FINLAND	2005	Animal	Poultry	Gallus gallus	230	included	included	Not applicable	Not applicable	Not applicable
IN_Cj_FI_043.fasta	FINLAND	2008	Animal	Poultry	Gallus gallus	137	included	included	Not applicable	Not applicable	Not applicable
IN_Cj_FI_044.fasta	FINLAND	2008	Animal	Poultry	Gallus gallus	137	included	included	Not applicable	Not applicable	Not applicable
IN_Cj_FI_045.fasta	FINLAND	2004	Animal	Poultry	Gallus gallus	230	included	included	Not applicable	Not applicable	Not applicable
IN_Cj_FI_046.fasta	FINLAND	2004	Animal	Poultry	Gallus gallus	11	included	included	Not applicable	Not applicable	Not applicable
IN_Cj_FI_047.fasta	FINLAND	2004	Animal	Poultry	Gallus gallus	230	included	included	Not applicable	Not applicable	Not applicable
IN_Cj_FI_082.fasta	FINLAND	2012	Animal	Poultry	Gallus gallus	583	included	included	Not applicable	Not applicable	Not applicable
IN_Cj_FI_083.fasta	FINLAND	2012	Animal	Poultry	Gallus gallus	583	included	included	Not applicable	Not applicable	Not applicable
IN_Cj_FI_084.fasta	FINLAND	2012	Animal	Poultry	Gallus gallus	583	included	included	Not applicable	Not applicable	Not applicable
IN_Cj_FI_085.fasta	FINLAND	2012	Animal	Poultry	Gallus gallus	230	included	included	Not applicable	Not applicable	Not applicable
IN_Cj_FI_086.fasta	FINLAND	2012	Animal	Poultry	Gallus gallus	230	included	included	Not applicable	Not applicable	Not applicable
IN_Cj_FI_087.fasta	FINLAND	2012	Animal	Poultry	Gallus gallus	230	included	included	Not applicable	Not applicable	Not applicable
IN_Cj_FI_088.fasta	FINLAND	2012	Animal	Poultry	Gallus gallus	230	included	included	Not applicable	Not applicable	Not applicable
IN_Cj_FI_089.fasta	FINLAND	2012	Animal	Poultry	Gallus gallus	583	included	included	Not applicable	Not applicable	Not applicable
IN_Cj_FI_114.fasta	FINLAND	2003	Prepared food product	Poultry	Gallus gallus	267	included	included	Not applicable	Not applicable	Not applicable
IN_Cj_FI_115.fasta	FINLAND	2003	Prepared food product	Poultry	Gallus gallus	52	included	included	Not applicable	Not applicable	Not applicable
IN_Cj_FI_116.fasta	FINLAND	2003	Prepared food product	Poultry	Gallus gallus	794	included	included	Not applicable	Not applicable	Not applicable
IN_Cj_FI_117.fasta	FINLAND	2004	Animal	Poultry	Gallus gallus	794	included	included	Not applicable	Not applicable	Not applicable
IN_Cj_FI_132.fasta	FINLAND	1999	Animal	Poultry	Gallus gallus	794	included	included	Not applicable	Not applicable	Not applicable
IN_Cj_FI_133.fasta	FINLAND	1999	Animal	Poultry	Gallus gallus	883	included	included	Not applicable	Not applicable	Not applicable
IN_Cj_FI_135.fasta	FINLAND	2003	Animal	Poultry	Gallus gallus	52	included	included	Not applicable	Not applicable	Not applicable
IN_Cj_FI_136.fasta	FINLAND	2003	Animal	Poultry	Gallus gallus	52	included	included	Not applicable	Not applicable	Not applicable
IN_Cj_FI_137.fasta	FINLAND	2003	Animal	Poultry	Gallus gallus	52	included	included	Not applicable	Not applicable	Not applicable
IN_Cj_FI_138.fasta	FINLAND	2007	Animal	Poultry	Gallus gallus	267	included	included	Not applicable	Not applicable	Not applicable
IN_Cj_FI_139.fasta	FINLAND	2007	Animal	Poultry	Gallus gallus	267	included	included	Not applicable	Not applicable	Not applicable
IN_Cj_FI_140.fasta	FINLAND	2007	Animal	Poultry	Gallus gallus	53	included	included	Not applicable	Not applicable	Not applicable
IN_Cj_FI_141.fasta	FINLAND	2006	Animal	Poultry	Gallus gallus	267	included	included	Not applicable	Not applicable	Not applicable
IN_Cj_FI_142.fasta	FINLAND	2006	Animal	Poultry	Gallus gallus	267	included	included	Not applicable	Not applicable	Not applicable
IN_Cj_FI_143.fasta	FINLAND	2006	Animal	Poultry	Gallus gallus	583	included	included	Not applicable	Not applicable	Not applicable
IN_Cj_FI_144.fasta	FINLAND	2006	Animal	Poultry	Gallus gallus	267	included	included	Not applicable	Not applicable	Not applicable
IN_Cj_FI_145.fasta	FINLAND	2006	Animal	Poultry	Gallus gallus	267	included	included	Not applicable	Not applicable	Not applicable
IN_Cj_FI_146.fasta	FINLAND	2006	Animal	Poultry	Gallus gallus	267	included	included	Not applicable	Not applicable	Not applicable
IN_Cj_FI_147.fasta	FINLAND	2003	Animal	Poultry	Gallus gallus	52	included	included	Not applicable	Not applicable	Not applicable
IN_Cj_FI_148.fasta	FINLAND	2005	Animal	Poultry	Gallus gallus	52	included	included	Not applicable	Not applicable	Not applicable
IN_Cj_FI_149.fasta	FINLAND	2006	Animal	Poultry	Gallus gallus	11	included	included	Not applicable	Not applicable	Not applicable
IN_Cj_FI_150.fasta	FINLAND	2007	Animal	Poultry	Gallus gallus	230	included	included	Not applicable	Not applicable	Not applicable
IN_Cj_FI_154.fasta	FINLAND	2004	Animal	Poultry	Gallus gallus	50	included	included	Not applicable	Not applicable	Not applicable
IN_Cj_FI_155.fasta	FINLAND	2008	Animal	Poultry	Gallus gallus	50	included	included	Not applicable	Not applicable	Not applicable
IN_Cj_FI_158.fasta	FINLAND	2007	Animal	Poultry	Gallus gallus	50	included	included	Not applicable	Not applicable	Not applicable
IN_Cj_FI_159.fasta	FINLAND	2006	Animal	Poultry	Gallus gallus	267	included	included	Not applicable	Not applicable	Not applicable
IN_Cj_FI_161.fasta	FINLAND	2004	Animal	Poultry	Gallus gallus	50	included	included	Not applicable	Not applicable	Not applicable
IN_Cj_FI_162.fasta	FINLAND	2004	Animal	Poultry	Gallus gallus	50	included	included	Not applicable	Not applicable	Not applicable
IN_Cj_FI_166.fasta	FINLAND	2004	Animal	Poultry	Gallus gallus	230	included	included	Not applicable	Not applicable	Not applicable
IN_Cj_FI_169.fasta	FINLAND	1996	Animal	Poultry	Gallus gallus	22	included	included	Not applicable	Not applicable	Not applicable
IN_Cj_FI_246.fasta	FINLAND	2004	Animal	Poultry	Gallus gallus	230	included	included	Not applicable	Not applicable	Not applicable
IN_Cj_FI_247.fasta	FINLAND	2004	Animal	Poultry	Gallus gallus	230	included	included	Not applicable	Not applicable	Not applicable
IN_Cj_FI_248.fasta	FINLAND	2004	Animal	Poultry	Gallus gallus	230	included	included	Not applicable	Not applicable	Not applicable
IN_Cj_FI_249.fasta	FINLAND	2004	Animal	Poultry	Gallus gallus	230	included	included	Not applicable	Not applicable	Not applicable
IN_Cj_FI_250.fasta	FINLAND	1999	Animal	Poultry	Gallus gallus	230	included	included	Not applicable	Not applicable	Not applicable
IN_Cj_FI_251.fasta	FINLAND	1999	Animal	Poultry	Gallus gallus	45	included	included	Not applicable	Not applicable	Not applicable
IN_Cj_FI_252.fasta	FINLAND	1999	Animal	Poultry	Gallus gallus	45	included	included	Not applicable	Not applicable	Not applicable
IN_Cj_FI_253.fasta	FINLAND	1999	Animal	Poultry	Gallus gallus	45	included	included	Not applicable	Not applicable	Not applicable
IN_Cj_FI_254.fasta	FINLAND	1999	Animal	Poultry	Gallus gallus	45	included	included	Not applicable	Not applicable	Not applicable
IN_Cj_FI_255.fasta	FINLAND	1999	Animal	Poultry	Gallus gallus	45	included	included	Not applicable	Not applicable	Not applicable
IN_Cj_FI_256.fasta	FINLAND	1999	Animal	Poultry	Gallus gallus	45	included	included	Not applicable	Not applicable	Not applicable
IN_Cj_FI_257.fasta	FINLAND	1999	Animal	Poultry	Gallus gallus	45	included	included	Not applicable	Not applicable	Not applicable
IN_Cj_FI_258.fasta	FINLAND	1999	Animal	Poultry	Gallus gallus	45	included	included	Not applicable	Not applicable	Not applicable
IN_Cj_FI_259.fasta	FINLAND	1999	Animal	Poultry	Gallus gallus	45	included	included	Not applicable	Not applicable	Not applicable
IN_Cj_FI_260.fasta	FINLAND	1999	Animal	Poultry	Gallus gallus	677	included	included	Not applicable	Not applicable	Not applicable
IN_Cj_FI_261.fasta	FINLAND	1997	Prepared food product	Poultry	Gallus gallus	475	included	included	Not applicable	Not applicable	Not applicable
IN_Cj_FI_263.fasta	FINLAND	1998	Prepared food product	Poultry	Gallus gallus	45	included	included	Not applicable	Not applicable	Not applicable
IN_Cj_FI_264.fasta	FINLAND	1998	Prepared food product	Poultry	Gallus gallus	45	included	included	Not applicable	Not applicable	Not applicable
IN_Cj_FI_265.fasta	FINLAND	2004	Animal	Poultry	Gallus gallus	230	included	included	Not applicable	Not applicable	Not applicable
IN_Cj_FI_266.fasta	FINLAND	1998	Prepared food product	Poultry	Gallus gallus	677	included	included	Not applicable	Not applicable	Not applicable
IN_Cj_FI_267.fasta	FINLAND	1997	Prepared food product	Poultry	Gallus gallus	45	included	included	Not applicable	Not applicable	Not applicable
IN_Cj_FI_268.fasta	FINLAND	1998	Prepared food product	Poultry	Gallus gallus	677	included	included	Not applicable	Not applicable	Not applicable
IN_Cj_FI_269.fasta	FINLAND	1998	Prepared food product	Poultry	Gallus gallus	383	included	included	Not applicable	Not applicable	Not applicable
IN_Cj_FI_270.fasta	FINLAND	1998	Prepared food product	Poultry	Gallus gallus	230	included	included	Not applicable	Not applicable	Not applicable
IN_Cj_FI_272.fasta	FINLAND	1998	Prepared food product	Poultry	Gallus gallus	677	included	included	Not applicable	Not applicable	Not applicable
IN_Cj_FI_273.fasta	FINLAND	1998	Prepared food product	Poultry	Gallus gallus	475	included	included	Not applicable	Not applicable	Not applicable
IN_Cj_FI_274.fasta	FINLAND	1998	Prepared food product	Poultry	Gallus gallus	677	included	included	Not applicable	Not applicable	Not applicable
IN_Cj_FI_275.fasta	FINLAND	1998	Prepared food product	Poultry	Gallus gallus	677	included	included	Not applicable	Not applicable	Not applicable
IN_Cj_FI_276.fasta	FINLAND	1998	Prepared food product	Poultry	Gallus gallus	45	included	included	Not applicable	Not applicable	Not applicable
IN_Cj_FI_277.fasta	FINLAND	1998	Prepared food product	Poultry	Gallus gallus	45	included	included	Not applicable	Not applicable	Not applicable
IN_Cj_FI_278.fasta	FINLAND	2007	Animal	Poultry	Gallus gallus	267	included	included	Not applicable	Not applicable	Not applicable
IN_Cj_FI_279.fasta	FINLAND	2004	Animal	Poultry	Gallus gallus	230	included	included	Not applicable	Not applicable	Not applicable
IN_Cj_FI_280.fasta	FINLAND	1998	Prepared food product	Poultry	Gallus gallus	45	included	included	Not applicable	Not applicable	Not applicable
IN_Cj_FI_282.fasta	FINLAND	1998	Prepared food product	Poultry	Gallus gallus	50	included	included	Not applicable	Not applicable	Not applicable
IN_Cj_PT_245.fasta	PORTUGAL	2012	Prepared food product	Poultry	Gallus gallus	904	included	included	Not applicable	Not applicable	Not applicable
LK_2317S.fasta	FINLAND	2004	Animal	Poultry	Gallus gallus	3272	included	included	Not applicable	Not applicable	Not applicable
LK_3517S.fasta	FINLAND	2004	Animal	Poultry	Gallus gallus	356	included	included	Not applicable	Not applicable	Not applicable
LS_3411R.fasta	FINLAND	2004	Animal	Poultry	Gallus gallus	356	included	included	Not applicable	Not applicable	Not applicable
LS37125S.fasta	FINLAND	2004	Animal	Poultry	Gallus gallus	45	included	included	Not applicable	Not applicable	Not applicable
SRR1769297.fasta	USA	2014	Prepared food product	Poultry	Gallus gallus	353	included	included	Not applicable	Not applicable	Not applicable
SRR1811817.fasta	USA	2014	Prepared food product	Poultry	Gallus gallus	353	included	included	Not applicable	Not applicable	Not applicable
SRR1811818.fasta	USA	2014	Prepared food product	Poultry	Gallus gallus	824	included	included	Not applicable	Not applicable	Not applicable
SRR2038540.fasta	USA	2014	Prepared food product	Poultry	Gallus gallus	353	included	included	Not applicable	Not applicable	Not applicable
SRR2038541.fasta	USA	2014	Prepared food product	Poultry	Gallus gallus	4370	included	included	Not applicable	Not applicable	Not applicable
SRR2075396.fasta	USA	2015	Prepared food product	Poultry	Gallus gallus	353	included	included	Not applicable	Not applicable	Not applicable
SRR2075397.fasta	USA	2015	Prepared food product	Poultry	Gallus gallus	UA	included	included	Not applicable	Not applicable	Not applicable
SRR2075402.fasta	USA	2015	Prepared food product	Poultry	Gallus gallus	2132	included	included	Not applicable	Not applicable	Not applicable
SRR2075407.fasta	USA	2015	Prepared food product	Poultry	Gallus gallus	939	included	included	Not applicable	Not applicable	Not applicable
SRR2075410.fasta	USA	2015	Prepared food product	Poultry	Gallus gallus	2083	included	included	Not applicable	Not applicable	Not applicable
SRR2075412.fasta	USA	2015	Prepared food product	poultry	Gallus gallus	1212	included	included	Not applicable	Not applicable	Not applicable
SRR2075414.fasta	USA	2015	Prepared food product	Poultry	Gallus gallus	45	included	included	Not applicable	Not applicable	Not applicable
SRR2075415.fasta	USA	2015	Prepared food product	Poultry	Gallus gallus	1698	included	included	Not applicable	Not applicable	Not applicable
SRR2075416.fasta	USA	2015	Prepared food product	Poultry	Gallus gallus	939	included	included	Not applicable	Not applicable	Not applicable
SRR2094233.fasta	USA	2015	Prepared food product	Poultry	Gallus gallus	443	included	included	Not applicable	Not applicable	Not applicable
SRR2094234.fasta	USA	2015	Prepared food product	Poultry	Gallus gallus	6091	included	included	Not applicable	Not applicable	Not applicable
SRR2094236.fasta	USA	2015	Prepared food product	Poultry	Gallus gallus	UA	included	included	Not applicable	Not applicable	Not applicable
SRR2125619.fasta	USA	2013	Prepared food product	Poultry	Gallus gallus	824	included	included	Not applicable	Not applicable	Not applicable
SRR2125621.fasta	USA	2014	Prepared food product	Poultry	Gallus gallus	824	included	included	Not applicable	Not applicable	Not applicable
SRR2125626.fasta	USA	2013	Prepared food product	Poultry	Gallus gallus	824	included	included	Not applicable	Not applicable	Not applicable
SRR2239854.fasta	USA	2015	Prepared food product	Poultry	Gallus gallus	UA	included	included	Not applicable	Not applicable	Not applicable
SRR2239876.fasta	USA	2015	Prepared food product	Poultry	Gallus gallus	45	included	included	Not applicable	Not applicable	Not applicable
SRR2533566.fasta	USA	2012	Prepared food product	Poultry	Gallus gallus	222	included	included	Not applicable	Not applicable	Not applicable
SRR2920297.fasta	USA	2015	Prepared food product	Poultry	Gallus gallus	UA	included	included	Not applicable	Not applicable	Not applicable
SRR2920298.fasta	USA	2015	Prepared food product	Poultry	Gallus gallus	607	included	included	Not applicable	Not applicable	Not applicable
SRR2920300.fasta	USA	2015	Prepared food product	Poultry	Gallus gallus	UA	included	included	Not applicable	Not applicable	Not applicable
SRR2920304.fasta	USA	2015	Prepared food product	Poultry	Gallus gallus	3510	included	included	Not applicable	Not applicable	Not applicable
SRR2920305.fasta	USA	2015	Prepared food product	Poultry	Gallus gallus	UA	included	included	Not applicable	Not applicable	Not applicable
SRR2920306.fasta	USA	2015	Prepared food product	Poultry	Gallus gallus	45	included	included	Not applicable	Not applicable	Not applicable
SRR2920307.fasta	USA	2015	Prepared food product	Poultry	Gallus gallus	607	included	included	Not applicable	Not applicable	Not applicable
SRR2920308.fasta	USA	2015	Prepared food product	Poultry	Gallus gallus	UA	included	included	Not applicable	Not applicable	Not applicable
SRR2920310.fasta	USA	2015	Prepared food product	Poultry	Gallus gallus	48	included	included	Not applicable	Not applicable	Not applicable
SRR2920312.fasta	USA	2015	Prepared food product	Poultry	Gallus gallus	6752	included	included	Not applicable	Not applicable	Not applicable
SRR2920313.fasta	USA	2015	Prepared food product	Poultry	Gallus gallus	UA	included	included	Not applicable	Not applicable	Not applicable
SRR2920314.fasta	USA	2015	Prepared food product	Poultry	Gallus gallus	939	included	included	Not applicable	Not applicable	Not applicable
SRR2920315.fasta	USA	2015	Prepared food product	Poultry	Gallus gallus	6752	included	included	Not applicable	Not applicable	Not applicable
SRR2920316.fasta	USA	2015	Prepared food product	Poultry	Gallus gallus	2132	included	included	Not applicable	Not applicable	Not applicable
SRR2920317.fasta	USA	2015	Prepared food product	Poultry	Gallus gallus	3510	included	included	Not applicable	Not applicable	Not applicable
SRR2920322.fasta	USA	2015	Prepared food product	Poultry	Gallus gallus	6091	included	included	Not applicable	Not applicable	Not applicable
SRR2920325.fasta	USA	2015	Prepared food product	poultry	Gallus gallus	222	included	included	Not applicable	Not applicable	Not applicable
SRR2920326.fasta	USA	2015	Prepared food product	Poultry	Gallus gallus	538	included	included	Not applicable	Not applicable	Not applicable
SRR2920329.fasta	USA	2015	Prepared food product	Poultry	Gallus gallus	UA	included	included	Not applicable	Not applicable	Not applicable
SRR2920330.fasta	USA	2015	Prepared food product	Poultry	Gallus gallus	3694	included	included	Not applicable	Not applicable	Not applicable
SRR2920332.fasta	USA	2015	Prepared food product	Poultry	Gallus gallus	939	included	included	Not applicable	Not applicable	Not applicable
SRR2920335.fasta	USA	2015	Prepared food product	Poultry	Gallus gallus	51	included	included	Not applicable	Not applicable	Not applicable
SRR3135262.fasta	USA	2015	Prepared food product	Poultry	Gallus gallus	UA	included	included	Not applicable	Not applicable	Not applicable
SRR3291020.fasta	USA	2015	Prepared food product	Poultry	Gallus gallus	6647	included	included	Not applicable	Not applicable	Not applicable
SRR3291022.fasta	USA	Unknown	Prepared food product	Poultry	Gallus gallus	UA	included	included	Not applicable	Not applicable	Not applicable
SRR3306541.fasta	USA	Unknown	Prepared food product	Poultry	Gallus gallus	UA	included	included	Not applicable	Not applicable	Not applicable
T11.fasta	FINLAND	Unknown	Animal	Poultry	Gallus gallus	22	included	included	Not applicable	Not applicable	Not applicable
Tossu_H.fasta	FINLAND	Unknown	Animal	Poultry	Gallus gallus	45	included	included	Not applicable	Not applicable	Not applicable
Tossu_J2.fasta	FINLAND	Unknown	Animal	Poultry	Gallus gallus	1304	excluded	included	Not applicable	Not applicable	Not applicable
Tossu_O2.fasta	FINLAND	Unknown	Animal	Poultry	Gallus gallus	50	included	included	Not applicable	Not applicable	Not applicable
Tossu_V.fasta	FINLAND	Unknown	Animal	Poultry	Gallus gallus	7846	included	included	Not applicable	Not applicable	Not applicable
Tossu_X.fasta	FINLAND	Unknown	Animal	Poultry	Gallus gallus	45	included	included	Not applicable	Not applicable	Not applicable
SRR2915954.fasta	USA	2009	Animal	Avian	Grus caNAdensis	5052	included	included	Not applicable	Not applicable	Not applicable
SRR2915955.fasta	USA	2009	Animal	Avian	Grus caNAdensis	5050	included	included	Not applicable	Not applicable	Not applicable
SRR2915956.fasta	USA	2009	Animal	Avian	Grus caNAdensis	5055	included	included	Not applicable	Not applicable	Not applicable
SRR2915957.fasta	USA	2009	Animal	Avian	Grus caNAdensis	5059	included	included	Not applicable	Not applicable	Not applicable
SRR2962354.fasta	USA	2009	Animal	Avian	Grus caNAdensis	5054	included	included	Not applicable	Not applicable	Not applicable
SRR2962355.fasta	USA	2009	Animal	Avian	Grus caNAdensis	5072	included	included	Not applicable	Not applicable	Not applicable
SRR3182263.fasta	USA	2009	Animal	Avian	Grus caNAdensis	5053	included	included	Not applicable	Not applicable	Not applicable
SRR1635042.fasta	UK	2011	Animal	Sea Mammal	Halichoerus grypus	45	included	included	Not applicable	Not applicable	Not applicable
SRR1635043.fasta	UK	2011	Animal	Sea Mammal	Halichoerus grypus	1326	included	included	Not applicable	Not applicable	Not applicable
SRR1635046.fasta	UK	2011	Animal	Sea Mammal	Halichoerus grypus	583	included	included	Not applicable	Not applicable	Not applicable
SRR1635047.fasta	UK	2011	Animal	Sea Mammal	Halichoerus grypus	583	included	included	Not applicable	Not applicable	Not applicable
SRR1635048.fasta	UK	2011	Animal	Sea Mammal	Halichoerus grypus	45	included	included	Not applicable	Not applicable	Not applicable
SRR1635049.fasta	UK	2011	Animal	Sea Mammal	Halichoerus grypus	583	included	included	Not applicable	Not applicable	Not applicable
SRR1635052.fasta	UK	2011	Animal	Sea Mammal	Halichoerus grypus	583	included	included	Not applicable	Not applicable	Not applicable
SRR1635055.fasta	UK	2011	Animal	Sea Mammal	Halichoerus grypus	3853	included	included	Not applicable	Not applicable	Not applicable
SRR1635058.fasta	UK	2011	Animal	Sea Mammal	Halichoerus grypus	583	included	included	Not applicable	Not applicable	Not applicable
SRR1635059.fasta	UK	2011	Animal	Sea Mammal	Halichoerus grypus	583	included	included	Not applicable	Not applicable	Not applicable
SRR1635063.fasta	UK	2011	Animal	Sea Mammal	Halichoerus grypus	22	included	included	Not applicable	Not applicable	Not applicable
SRR1635064.fasta	UK	2011	Animal	Sea Mammal	Halichoerus grypus	22	included	included	Not applicable	Not applicable	Not applicable
SRR1635070.fasta	UK	2011	Animal	Sea Mammal	Halichoerus grypus	3853	included	included	Not applicable	Not applicable	Not applicable
SRR1635083.fasta	UK	2011	Animal	Sea Mammal	Halichoerus grypus	21	included	included	Not applicable	Not applicable	Not applicable
SRR1635085.fasta	UK	2011	Animal	Sea Mammal	Halichoerus grypus	21	included	included	Not applicable	Not applicable	Not applicable
SRR1635090.fasta	UK	2011	Animal	Sea Mammal	Halichoerus grypus	21	included	included	Not applicable	Not applicable	Not applicable
SRR1635129.fasta	UK	2011	Animal	Sea Mammal	Halichoerus grypus	50	included	included	Not applicable	Not applicable	Not applicable
SRR1635131.fasta	UK	2011	Animal	Sea Mammal	Halichoerus grypus	21	included	included	Not applicable	Not applicable	Not applicable
SRR1635151.fasta	UK	2011	Animal	Sea Mammal	Halichoerus grypus	4001	included	included	Not applicable	Not applicable	Not applicable
SRR1635153.fasta	UK	2011	Animal	Sea Mammal	Halichoerus grypus	1457	included	included	Not applicable	Not applicable	Not applicable
SRR1635154.fasta	UK	2011	Animal	Sea Mammal	Halichoerus grypus	583	included	included	Not applicable	Not applicable	Not applicable
SRR1635155.fasta	UK	2011	Animal	Sea Mammal	Halichoerus grypus	583	included	included	Not applicable	Not applicable	Not applicable
SRR1635156.fasta	UK	2011	Animal	Sea Mammal	Halichoerus grypus	583	included	included	Not applicable	Not applicable	Not applicable
SRR1635157.fasta	UK	2011	Animal	Sea Mammal	Halichoerus grypus	583	included	included	Not applicable	Not applicable	Not applicable
SRR1635159.fasta	UK	2011	Animal	Sea Mammal	Halichoerus grypus	50	included	included	Not applicable	Not applicable	Not applicable
SRR1635160.fasta	UK	2011	Animal	Sea Mammal	Halichoerus grypus	1256	included	included	Not applicable	Not applicable	Not applicable
SRR1635161.fasta	UK	2011	Animal	Sea Mammal	Halichoerus grypus	50	included	included	Not applicable	Not applicable	Not applicable
SRR1635162.fasta	UK	2011	Animal	Sea Mammal	Halichoerus grypus	696	included	included	Not applicable	Not applicable	Not applicable
SRR1635163.fasta	UK	2011	Animal	Sea Mammal	Halichoerus grypus	22	included	included	Not applicable	Not applicable	Not applicable
SRR1635165.fasta	UK	2011	Animal	Sea Mammal	Halichoerus grypus	45	included	included	Not applicable	Not applicable	Not applicable
SRR1635166.fasta	UK	2011	Animal	Sea Mammal	Halichoerus grypus	45	included	included	Not applicable	Not applicable	Not applicable
SRR1635167.fasta	UK	2011	Animal	Sea Mammal	Halichoerus grypus	45	included	included	Not applicable	Not applicable	Not applicable
SRR1635168.fasta	UK	2011	Animal	Sea Mammal	Halichoerus grypus	45	included	included	Not applicable	Not applicable	Not applicable
SRR1635193.fasta	UK	2011	Animal	Sea Mammal	Halichoerus grypus	45	included	included	Not applicable	Not applicable	Not applicable
SRR1635195.fasta	UK	2011	Animal	Sea Mammal	Halichoerus grypus	45	included	included	Not applicable	Not applicable	Not applicable
SRR1635196.fasta	UK	2011	Animal	Sea Mammal	Halichoerus grypus	45	included	included	Not applicable	Not applicable	Not applicable
SRR1635207.fasta	UK	2011	Animal	Sea Mammal	Halichoerus grypus	3853	included	included	Not applicable	Not applicable	Not applicable
SRR1635215.fasta	UK	2011	Animal	Sea Mammal	Halichoerus grypus	22	included	included	Not applicable	Not applicable	Not applicable
SRR1635217.fasta	UK	2011	Animal	Sea Mammal	Halichoerus grypus	22	included	included	Not applicable	Not applicable	Not applicable
SRR1635219.fasta	UK	2011	Animal	Sea Mammal	Halichoerus grypus	22	included	included	Not applicable	Not applicable	Not applicable
SRR1635224.fasta	UK	2011	Animal	Sea Mammal	Halichoerus grypus	583	included	included	Not applicable	Not applicable	Not applicable
SRR1635225.fasta	UK	2011	Animal	Sea Mammal	Halichoerus grypus	583	included	included	Not applicable	Not applicable	Not applicable
SRR1635233.fasta	UK	2011	Animal	Sea Mammal	Halichoerus grypus	45	included	included	Not applicable	Not applicable	Not applicable
SRR1635234.fasta	UK	2011	Animal	Sea Mammal	Halichoerus grypus	45	included	included	Not applicable	Not applicable	Not applicable
SRR1635239.fasta	UK	2011	Animal	Sea Mammal	Halichoerus grypus	3853	included	included	Not applicable	Not applicable	Not applicable
SRR1635240.fasta	UK	2011	Animal	Sea Mammal	Halichoerus grypus	3853	included	included	Not applicable	Not applicable	Not applicable
SRR1635241.fasta	UK	2011	Animal	Sea Mammal	Halichoerus grypus	45	included	included	Not applicable	Not applicable	Not applicable
SRR1635242.fasta	UK	2011	Animal	Sea Mammal	Halichoerus grypus	3853	included	included	Not applicable	Not applicable	Not applicable
SRR1635246.fasta	UK	2011	Animal	Sea Mammal	Halichoerus grypus	3853	included	included	Not applicable	Not applicable	Not applicable
SRR1635249.fasta	UK	2011	Animal	Sea Mammal	Halichoerus grypus	3853	included	included	Not applicable	Not applicable	Not applicable
SRR1635256.fasta	UK	2011	Animal	Sea Mammal	Halichoerus grypus	3853	included	included	Not applicable	Not applicable	Not applicable
SRR1635257.fasta	UK	2011	Animal	Sea Mammal	Halichoerus grypus	22	included	included	Not applicable	Not applicable	Not applicable
SRR1635260.fasta	UK	2011	Animal	Sea Mammal	Halichoerus grypus	45	included	included	Not applicable	Not applicable	Not applicable
SRR1635275.fasta	UK	2011	Animal	Sea Mammal	Halichoerus grypus	45	included	included	Not applicable	Not applicable	Not applicable
SRR1635276.fasta	UK	2011	Animal	Sea Mammal	Halichoerus grypus	22	included	included	Not applicable	Not applicable	Not applicable
SRR1635277.fasta	UK	2011	Animal	Sea Mammal	Halichoerus grypus	22	included	included	Not applicable	Not applicable	Not applicable
SRR1635278.fasta	UK	2011	Animal	Sea Mammal	Halichoerus grypus	137	included	included	Not applicable	Not applicable	Not applicable
SRR1635280.fasta	UK	2011	Animal	Sea Mammal	Halichoerus grypus	50	included	included	Not applicable	Not applicable	Not applicable
SRR1635282.fasta	UK	2011	Animal	Sea Mammal	Halichoerus grypus	50	included	included	Not applicable	Not applicable	Not applicable
SRR1635283.fasta	UK	2011	Animal	Sea Mammal	Halichoerus grypus	50	included	included	Not applicable	Not applicable	Not applicable
SRR1635284.fasta	UK	2011	Animal	Sea Mammal	Halichoerus grypus	1326	included	included	Not applicable	Not applicable	Not applicable
11p2.fasta	POLAND	Unknown	Human	Clinical	Homo sapiens	4373	included	excluded	Not applicable	Not applicable	Not applicable
12xb_542.fasta	FINLAND	2012	Human	Clinical	Homo sapiens	45	included	excluded	Not applicable	Not applicable	Not applicable
12xb_569.fasta	FINLAND	2012	Human	Clinical	Homo sapiens	1276	included	excluded	Not applicable	Not applicable	Not applicable
12xb_598.fasta	FINLAND	2012	Human	Clinical	Homo sapiens	677	included	excluded	Not applicable	Not applicable	Not applicable
12xb_627.fasta	FINLAND	2012	Human	Clinical	Homo sapiens	677	included	excluded	Not applicable	Not applicable	Not applicable
12xb_632.fasta	FINLAND	2012	Human	Clinical	Homo sapiens	677	included	excluded	Not applicable	Not applicable	Not applicable
12xb_662.fasta	FINLAND	2012	Human	Clinical	Homo sapiens	677	included	excluded	Not applicable	Not applicable	Not applicable
12xb_682.fasta	FINLAND	2012	Human	Clinical	Homo sapiens	267	included	excluded	Not applicable	Not applicable	Not applicable
12xb_684.fasta	FINLAND	2012	Human	Clinical	Homo sapiens	677	included	excluded	Not applicable	Not applicable	Not applicable
12xb_752.fasta	FINLAND	2012	Human	Clinical	Homo sapiens	7007	included	excluded	Not applicable	Not applicable	Not applicable
12xb_757.fasta	FINLAND	2012	Human	Clinical	Homo sapiens	19	included	excluded	Not applicable	Not applicable	Not applicable
12xb_762.fasta	FINLAND	2012	Human	Clinical	Homo sapiens	677	included	excluded	Not applicable	Not applicable	Not applicable
12xb_785.fasta	FINLAND	2012	Human	Clinical	Homo sapiens	794	included	excluded	Not applicable	Not applicable	Not applicable
12xb_789.fasta	FINLAND	2012	Human	Clinical	Homo sapiens	951	included	excluded	Not applicable	Not applicable	Not applicable
12xb_790.fasta	FINLAND	2012	Human	Clinical	Homo sapiens	230	included	excluded	Not applicable	Not applicable	Not applicable
12xb_799.fasta	FINLAND	2012	Human	Clinical	Homo sapiens	677	included	excluded	Not applicable	Not applicable	Not applicable
12xb_800.fasta	FINLAND	2012	Human	Clinical	Homo sapiens	267	included	excluded	Not applicable	Not applicable	Not applicable
12xb_821.fasta	FINLAND	2012	Human	Clinical	Homo sapiens	1367	included	excluded	Not applicable	Not applicable	Not applicable
12xb_893.fasta	FINLAND	2012	Human	Clinical	Homo sapiens	383	included	excluded	Not applicable	Not applicable	Not applicable
12xb_914.fasta	FINLAND	2012	Human	Clinical	Homo sapiens	991	included	excluded	Not applicable	Not applicable	Not applicable
12xb_924.fasta	FINLAND	2012	Human	Clinical	Homo sapiens	19	included	excluded	Not applicable	Not applicable	Not applicable
14S.fasta	POLAND	Unknown	Human	Clinical	Homo sapiens	50	included	excluded	Not applicable	Not applicable	Not applicable
16S.fasta	POLAND	Unknown	Human	Clinical	Homo sapiens	572	included	excluded	Not applicable	Not applicable	Not applicable
19S.fasta	POLAND	Unknown	Human	Clinical	Homo sapiens	49	included	excluded	Not applicable	Not applicable	Not applicable
21S.fasta	POLAND	Unknown	Human	Clinical	Homo sapiens	7801	included	excluded	Not applicable	Not applicable	Not applicable
22S.fasta	POLAND	Unknown	Human	Clinical	Homo sapiens	49	included	excluded	Not applicable	Not applicable	Not applicable
23S.fasta	POLAND	Unknown	Human	Clinical	Homo sapiens	464	included	excluded	Not applicable	Not applicable	Not applicable
24S.fasta	POLAND	Unknown	Human	Clinical	Homo sapiens	257	included	excluded	Not applicable	Not applicable	Not applicable
28S.fasta	POLAND	Unknown	Human	Clinical	Homo sapiens	523	included	excluded	Not applicable	Not applicable	Not applicable
29S.fasta	POLAND	Unknown	Human	Clinical	Homo sapiens	5397	included	excluded	Not applicable	Not applicable	Not applicable
32S.fasta	POLAND	Unknown	Human	Clinical	Homo sapiens	257	included	excluded	Not applicable	Not applicable	Not applicable
33S.fasta	POLAND	Unknown	Human	Clinical	Homo sapiens	7052	included	excluded	Not applicable	Not applicable	Not applicable
37S.fasta	POLAND	Unknown	Human	Clinical	Homo sapiens	50	included	excluded	Not applicable	Not applicable	Not applicable
540.fasta	FINLAND	2001	Human	Clinical	Homo sapiens	45	included	excluded	Not applicable	Not applicable	Not applicable
541.fasta	FINLAND	2001	Human	Clinical	Homo sapiens	45	included	excluded	Not applicable	Not applicable	Not applicable
542.fasta	FINLAND	2001	Human	Clinical	Homo sapiens	45	included	excluded	Not applicable	Not applicable	Not applicable
543.fasta	FINLAND	2001	Human	Clinical	Homo sapiens	45	included	excluded	Not applicable	Not applicable	Not applicable
544.fasta	FINLAND	2001	Human	Clinical	Homo sapiens	45	included	excluded	Not applicable	Not applicable	Not applicable
6S.fasta	POLAND	Unknown	Human	Clinical	Homo sapiens	354	included	excluded	Not applicable	Not applicable	Not applicable
71712_Vihti.fasta	FINLAND	2001	Human	Clinical	Homo sapiens	45	included	excluded	Not applicable	Not applicable	Not applicable
71714_Vihti.fasta	FINLAND	2001	Human	Clinical	Homo sapiens	45	included	excluded	Not applicable	Not applicable	Not applicable
71725_Vihti.fasta	FINLAND	2001	Human	Clinical	Homo sapiens	45	included	excluded	Not applicable	Not applicable	Not applicable
7S.fasta	POLAND	Unknown	Human	Clinical	Homo sapiens	50	included	excluded	Not applicable	Not applicable	Not applicable
9S.fasta	POLAND	Unknown	Human	Clinical	Homo sapiens	257	included	excluded	Not applicable	Not applicable	Not applicable
Be12.fasta	POLAND	Unknown	Human	Clinical	Homo sapiens	429	included	excluded	Not applicable	Not applicable	Not applicable
Be13.fasta	POLAND	Unknown	Human	Clinical	Homo sapiens	658	included	excluded	Not applicable	Not applicable	Not applicable
Be18.fasta	POLAND	Unknown	Human	Clinical	Homo sapiens	572	included	excluded	Not applicable	Not applicable	Not applicable
Be3.fasta	POLAND	Unknown	Human	Clinical	Homo sapiens	305	included	excluded	Not applicable	Not applicable	Not applicable
Be35.fasta	POLAND	Unknown	Human	Clinical	Homo sapiens	824	included	excluded	Not applicable	Not applicable	Not applicable
Be36.fasta	POLAND	Unknown	Human	Clinical	Homo sapiens	824	included	excluded	Not applicable	Not applicable	Not applicable
Be4.fasta	POLAND	Unknown	Human	Clinical	Homo sapiens	7829	included	excluded	Not applicable	Not applicable	Not applicable
Be41S.fasta	POLAND	Unknown	Human	Clinical	Homo sapiens	464	included	excluded	Not applicable	Not applicable	Not applicable
Be42.fasta	POLAND	Unknown	Human	Clinical	Homo sapiens	50	included	excluded	Not applicable	Not applicable	Not applicable
Be43.fasta	POLAND	Unknown	Human	Clinical	Homo sapiens	221	included	excluded	Not applicable	Not applicable	Not applicable
Be45S.fasta	POLAND	Unknown	Human	Clinical	Homo sapiens	1474	included	excluded	Not applicable	Not applicable	Not applicable
Be7.fasta	POLAND	Unknown	Human	Clinical	Homo sapiens	50	included	excluded	Not applicable	Not applicable	Not applicable
Be8.fasta	POLAND	Unknown	Human	Clinical	Homo sapiens	429	included	excluded	Not applicable	Not applicable	Not applicable
DS6691283.fasta	FINLAND	2014	Human	Clinical	Homo sapiens	794	included	excluded	Not applicable	Not applicable	Not applicable
DS6691284.fasta	FINLAND	2014	Human	Clinical	Homo sapiens	538	included	excluded	Not applicable	Not applicable	Not applicable
DS6691285.fasta	FINLAND	2014	Human	Clinical	Homo sapiens	354	included	excluded	Not applicable	Not applicable	Not applicable
DS6691286.fasta	FINLAND	2014	Human	Clinical	Homo sapiens	677	included	excluded	Not applicable	Not applicable	Not applicable
DS6691287.fasta	FINLAND	2014	Human	Clinical	Homo sapiens	45	included	excluded	Not applicable	Not applicable	Not applicable
DS6691288.fasta	FINLAND	2014	Human	Clinical	Homo sapiens	794	included	excluded	Not applicable	Not applicable	Not applicable
DS6691289.fasta	FINLAND	2014	Human	Clinical	Homo sapiens	267	included	excluded	Not applicable	Not applicable	Not applicable
DS6691290.fasta	FINLAND	2014	Human	Clinical	Homo sapiens	11	included	excluded	Not applicable	Not applicable	Not applicable
DS6691291.fasta	FINLAND	2014	Human	Clinical	Homo sapiens	45	included	excluded	Not applicable	Not applicable	Not applicable
DS6691292.fasta	FINLAND	2014	Human	Clinical	Homo sapiens	677	included	excluded	Not applicable	Not applicable	Not applicable
DS6691293.fasta	FINLAND	2014	Human	Clinical	Homo sapiens	45	included	excluded	Not applicable	Not applicable	Not applicable
DS6691294.fasta	FINLAND	2014	Human	Clinical	Homo sapiens	677	included	excluded	Not applicable	Not applicable	Not applicable
DS6691295.fasta	FINLAND	2014	Human	Clinical	Homo sapiens	45	included	excluded	Not applicable	Not applicable	Not applicable
DS6691296.fasta	FINLAND	2014	Human	Clinical	Homo sapiens	45	included	excluded	Not applicable	Not applicable	Not applicable
DS6691297.fasta	FINLAND	2014	Human	Clinical	Homo sapiens	45	included	excluded	Not applicable	Not applicable	Not applicable
DS6691298.fasta	FINLAND	2014	Human	Clinical	Homo sapiens	4067	included	excluded	Not applicable	Not applicable	Not applicable
DS6691299.fasta	FINLAND	2014	Human	Clinical	Homo sapiens	45	included	excluded	Not applicable	Not applicable	Not applicable
DS6691300.fasta	FINLAND	2014	Human	Clinical	Homo sapiens	1080	included	excluded	Not applicable	Not applicable	Not applicable
DS6691301.fasta	FINLAND	2014	Human	Clinical	Homo sapiens	267	included	excluded	Not applicable	Not applicable	Not applicable
DS6691302.fasta	FINLAND	2014	Human	Clinical	Homo sapiens	51	included	excluded	Not applicable	Not applicable	Not applicable
DS6691303.fasta	FINLAND	2014	Human	Clinical	Homo sapiens	45	included	excluded	Not applicable	Not applicable	Not applicable
DS6691304.fasta	FINLAND	2014	Human	Clinical	Homo sapiens	1519	included	excluded	Not applicable	Not applicable	Not applicable
DS6691305.fasta	FINLAND	2014	Human	Clinical	Homo sapiens	45	included	excluded	Not applicable	Not applicable	Not applicable
DS6691306.fasta	FINLAND	2014	Human	Clinical	Homo sapiens	45	included	excluded	Not applicable	Not applicable	Not applicable
DS6691307.fasta	FINLAND	2014	Human	Clinical	Homo sapiens	45	included	excluded	Not applicable	Not applicable	Not applicable
DS6691308.fasta	FINLAND	2014	Human	Clinical	Homo sapiens	19	included	excluded	Not applicable	Not applicable	Not applicable
DS6691309.fasta	FINLAND	2014	Human	Clinical	Homo sapiens	677	included	excluded	Not applicable	Not applicable	Not applicable
DS6691310.fasta	FINLAND	2014	Human	Clinical	Homo sapiens	45	included	excluded	Not applicable	Not applicable	Not applicable
DS6691311.fasta	FINLAND	2014	Human	Clinical	Homo sapiens	45	included	excluded	Not applicable	Not applicable	Not applicable
DS6691312.fasta	FINLAND	2014	Human	Clinical	Homo sapiens	230	included	excluded	Not applicable	Not applicable	Not applicable
DS6691313.fasta	FINLAND	2014	Human	Clinical	Homo sapiens	267	included	excluded	Not applicable	Not applicable	Not applicable
DS6691314.fasta	FINLAND	2014	Human	Clinical	Homo sapiens	45	included	excluded	Not applicable	Not applicable	Not applicable
DS6691315.fasta	FINLAND	2014	Human	Clinical	Homo sapiens	794	included	excluded	Not applicable	Not applicable	Not applicable
DS6691316.fasta	FINLAND	2014	Human	Clinical	Homo sapiens	4766	included	excluded	Not applicable	Not applicable	Not applicable
DS6691317.fasta	FINLAND	2014	Human	Clinical	Homo sapiens	5	included	excluded	Not applicable	Not applicable	Not applicable
DS6691318.fasta	FINLAND	2014	Human	Clinical	Homo sapiens	267	included	excluded	Not applicable	Not applicable	Not applicable
DS6691319.fasta	FINLAND	2014	Human	Clinical	Homo sapiens	267	included	excluded	Not applicable	Not applicable	Not applicable
DS6691321.fasta	FINLAND	2014	Human	Clinical	Homo sapiens	45	included	excluded	Not applicable	Not applicable	Not applicable
DS6691322.fasta	FINLAND	2014	Human	Clinical	Homo sapiens	677	included	excluded	Not applicable	Not applicable	Not applicable
DS6691323.fasta	FINLAND	2014	Human	Clinical	Homo sapiens	1374	included	excluded	Not applicable	Not applicable	Not applicable
DS6691324.fasta	FINLAND	2014	Human	Clinical	Homo sapiens	794	included	excluded	Not applicable	Not applicable	Not applicable
DS6691325.fasta	FINLAND	2014	Human	Clinical	Homo sapiens	45	included	excluded	Not applicable	Not applicable	Not applicable
DS6691326.fasta	FINLAND	2014	Human	Clinical	Homo sapiens	53	included	excluded	Not applicable	Not applicable	Not applicable
DS6691327.fasta	FINLAND	2014	Human	Clinical	Homo sapiens	UA	included	excluded	Not applicable	Not applicable	Not applicable
DS6691328.fasta	FINLAND	2014	Human	Clinical	Homo sapiens	21	included	excluded	Not applicable	Not applicable	Not applicable
DS6691329.fasta	FINLAND	2014	Human	Clinical	Homo sapiens	45	included	excluded	Not applicable	Not applicable	Not applicable
DS6691330.fasta	FINLAND	2014	Human	Clinical	Homo sapiens	7413	included	excluded	Not applicable	Not applicable	Not applicable
DS6691331.fasta	FINLAND	2014	Human	Clinical	Homo sapiens	45	included	excluded	Not applicable	Not applicable	Not applicable
DS6691332.fasta	FINLAND	2014	Human	Clinical	Homo sapiens	45	included	excluded	Not applicable	Not applicable	Not applicable
ERR083868.fasta	UK	2011	Human	Clinical	Homo sapiens	21	included	excluded	Not applicable	Not applicable	Not applicable
ERR083869.fasta	UK	2011	Human	Clinical	Homo sapiens	572	included	excluded	Not applicable	Not applicable	Not applicable
ERR083871.fasta	UK	2011	Human	Clinical	Homo sapiens	257	included	excluded	Not applicable	Not applicable	Not applicable
ERR083872.fasta	UK	2011	Human	Clinical	Homo sapiens	21	included	excluded	Not applicable	Not applicable	Not applicable
ERR083873.fasta	UK	2011	Human	Clinical	Homo sapiens	2274	included	excluded	Not applicable	Not applicable	Not applicable
ERR083874.fasta	UK	2011	Human	Clinical	Homo sapiens	21	included	excluded	Not applicable	Not applicable	Not applicable
ERR083876.fasta	UK	2011	Human	Clinical	Homo sapiens	45	included	excluded	Not applicable	Not applicable	Not applicable
ERR083877.fasta	UK	2011	Human	Clinical	Homo sapiens	5	included	excluded	Not applicable	Not applicable	Not applicable
ERR083878.fasta	UK	2011	Human	Clinical	Homo sapiens	5717	included	excluded	Not applicable	Not applicable	Not applicable
ERR083879.fasta	UK	2011	Human	Clinical	Homo sapiens	904	included	excluded	Not applicable	Not applicable	Not applicable
ERR083881.fasta	UK	2011	Human	Clinical	Homo sapiens	22	included	excluded	Not applicable	Not applicable	Not applicable
ERR083882.fasta	UK	2011	Human	Clinical	Homo sapiens	48	included	excluded	Not applicable	Not applicable	Not applicable
ERR083883.fasta	UK	2011	Human	Clinical	Homo sapiens	50	included	excluded	Not applicable	Not applicable	Not applicable
ERR083885.fasta	UK	2011	Human	Clinical	Homo sapiens	61	included	excluded	Not applicable	Not applicable	Not applicable
ERR083886.fasta	UK	2011	Human	Clinical	Homo sapiens	48	included	excluded	Not applicable	Not applicable	Not applicable
ERR083887.fasta	UK	2011	Human	Clinical	Homo sapiens	21	included	excluded	Not applicable	Not applicable	Not applicable
ERR083888.fasta	UK	2011	Human	Clinical	Homo sapiens	508	included	excluded	Not applicable	Not applicable	Not applicable
ERR083889.fasta	UK	2011	Human	Clinical	Homo sapiens	844	included	excluded	Not applicable	Not applicable	Not applicable
ERR083890.fasta	UK	2011	Human	Clinical	Homo sapiens	508	included	excluded	Not applicable	Not applicable	Not applicable
ERR083891.fasta	UK	2011	Human	Clinical	Homo sapiens	51	included	excluded	Not applicable	Not applicable	Not applicable
ERR083892.fasta	UK	2011	Human	Clinical	Homo sapiens	21	included	excluded	Not applicable	Not applicable	Not applicable
ERR083894.fasta	UK	2011	Human	Clinical	Homo sapiens	50	included	excluded	Not applicable	Not applicable	Not applicable
ERR083895.fasta	UK	2011	Human	Clinical	Homo sapiens	45	included	excluded	Not applicable	Not applicable	Not applicable
ERR083896.fasta	UK	2011	Human	Clinical	Homo sapiens	2258	included	excluded	Not applicable	Not applicable	Not applicable
ERR083897.fasta	UK	2011	Human	Clinical	Homo sapiens	2274	included	excluded	Not applicable	Not applicable	Not applicable
ERR083898.fasta	UK	2011	Human	Clinical	Homo sapiens	53	included	excluded	Not applicable	Not applicable	Not applicable
ERR083899.fasta	UK	2011	Human	Clinical	Homo sapiens	61	included	excluded	Not applicable	Not applicable	Not applicable
ERR083900.fasta	UK	2011	Human	Clinical	Homo sapiens	48	included	excluded	Not applicable	Not applicable	Not applicable
ERR083901.fasta	UK	2011	Human	Clinical	Homo sapiens	21	included	excluded	Not applicable	Not applicable	Not applicable
ERR083902.fasta	UK	2011	Human	Clinical	Homo sapiens	50	included	excluded	Not applicable	Not applicable	Not applicable
ERR083903.fasta	UK	2011	Human	Clinical	Homo sapiens	5718	included	excluded	Not applicable	Not applicable	Not applicable
ERR083904.fasta	UK	2011	Human	Clinical	Homo sapiens	464	included	excluded	Not applicable	Not applicable	Not applicable
ERR083905.fasta	UK	2011	Human	Clinical	Homo sapiens	50	included	excluded	Not applicable	Not applicable	Not applicable
ERR083906.fasta	UK	2011	Human	Clinical	Homo sapiens	257	included	excluded	Not applicable	Not applicable	Not applicable
ERR083907.fasta	UK	2011	Human	Clinical	Homo sapiens	2030	included	excluded	Not applicable	Not applicable	Not applicable
ERR083908.fasta	UK	2011	Human	Clinical	Homo sapiens	50	included	excluded	Not applicable	Not applicable	Not applicable
ERR083909.fasta	UK	2011	Human	Clinical	Homo sapiens	45	included	excluded	Not applicable	Not applicable	Not applicable
ERR083910.fasta	UK	2011	Human	Clinical	Homo sapiens	583	included	excluded	Not applicable	Not applicable	Not applicable
ERR083914.fasta	UK	2011	Human	Clinical	Homo sapiens	354	included	excluded	Not applicable	Not applicable	Not applicable
ERR083915.fasta	UK	2011	Human	Clinical	Homo sapiens	354	included	excluded	Not applicable	Not applicable	Not applicable
ERR083916.fasta	UK	2011	Human	Clinical	Homo sapiens	2135	included	excluded	Not applicable	Not applicable	Not applicable
ERR083917.fasta	UK	2011	Human	Clinical	Homo sapiens	861	included	excluded	Not applicable	Not applicable	Not applicable
ERR083918.fasta	UK	2011	Human	Clinical	Homo sapiens	51	included	excluded	Not applicable	Not applicable	Not applicable
ERR083919.fasta	UK	2011	Human	Clinical	Homo sapiens	19	included	excluded	Not applicable	Not applicable	Not applicable
ERR083920.fasta	UK	2011	Human	Clinical	Homo sapiens	574	included	excluded	Not applicable	Not applicable	Not applicable
ERR083921.fasta	UK	2011	Human	Clinical	Homo sapiens	861	included	excluded	Not applicable	Not applicable	Not applicable
ERR083922.fasta	UK	2011	Human	Clinical	Homo sapiens	61	included	excluded	Not applicable	Not applicable	Not applicable
ERR083923.fasta	UK	2011	Human	Clinical	Homo sapiens	273	included	excluded	Not applicable	Not applicable	Not applicable
ERR083926.fasta	UK	2011	Human	Clinical	Homo sapiens	21	included	excluded	Not applicable	Not applicable	Not applicable
ERR083927.fasta	UK	2011	Human	Clinical	Homo sapiens	51	included	excluded	Not applicable	Not applicable	Not applicable
ERR083929.fasta	UK	2011	Human	Clinical	Homo sapiens	45	included	excluded	Not applicable	Not applicable	Not applicable
ERR083930.fasta	UK	2011	Human	Clinical	Homo sapiens	45	included	excluded	Not applicable	Not applicable	Not applicable
ERR083931.fasta	UK	2011	Human	Clinical	Homo sapiens	206	included	excluded	Not applicable	Not applicable	Not applicable
ERR083932.fasta	UK	2011	Human	Clinical	Homo sapiens	51	included	excluded	Not applicable	Not applicable	Not applicable
ERR083933.fasta	UK	2011	Human	Clinical	Homo sapiens	21	included	excluded	Not applicable	Not applicable	Not applicable
ERR083934.fasta	UK	2011	Human	Clinical	Homo sapiens	356	included	excluded	Not applicable	Not applicable	Not applicable
ERR083935.fasta	UK	2011	Human	Clinical	Homo sapiens	356	included	excluded	Not applicable	Not applicable	Not applicable
ERR083936.fasta	UK	2011	Human	Clinical	Homo sapiens	986	included	excluded	Not applicable	Not applicable	Not applicable
ERR083937.fasta	UK	2011	Human	Clinical	Homo sapiens	45	included	excluded	Not applicable	Not applicable	Not applicable
ERR083938.fasta	UK	2011	Human	Clinical	Homo sapiens	2274	included	excluded	Not applicable	Not applicable	Not applicable
ERR083939.fasta	UK	2011	Human	Clinical	Homo sapiens	574	included	excluded	Not applicable	Not applicable	Not applicable
ERR083940.fasta	UK	2011	Human	Clinical	Homo sapiens	53	included	excluded	Not applicable	Not applicable	Not applicable
ERR083941.fasta	UK	2011	Human	Clinical	Homo sapiens	19	included	excluded	Not applicable	Not applicable	Not applicable
ERR083942.fasta	UK	2011	Human	Clinical	Homo sapiens	50	included	excluded	Not applicable	Not applicable	Not applicable
ERR083943.fasta	UK	2011	Human	Clinical	Homo sapiens	3534	included	excluded	Not applicable	Not applicable	Not applicable
ERR083944.fasta	UK	2011	Human	Clinical	Homo sapiens	48	included	excluded	Not applicable	Not applicable	Not applicable
ERR083945.fasta	UK	2011	Human	Clinical	Homo sapiens	21	included	excluded	Not applicable	Not applicable	Not applicable
ERR083946.fasta	UK	2011	Human	Clinical	Homo sapiens	583	included	excluded	Not applicable	Not applicable	Not applicable
ERR083947.fasta	UK	2011	Human	Clinical	Homo sapiens	50	included	excluded	Not applicable	Not applicable	Not applicable
ERR083948.fasta	UK	2011	Human	Clinical	Homo sapiens	677	included	excluded	Not applicable	Not applicable	Not applicable
ERR083949.fasta	UK	2011	Human	Clinical	Homo sapiens	42	included	excluded	Not applicable	Not applicable	Not applicable
ERR083950.fasta	UK	2011	Human	Clinical	Homo sapiens	21	included	excluded	Not applicable	Not applicable	Not applicable
ERR083951.fasta	UK	2011	Human	Clinical	Homo sapiens	21	included	excluded	Not applicable	Not applicable	Not applicable
ERR083952.fasta	UK	2011	Human	Clinical	Homo sapiens	986	included	excluded	Not applicable	Not applicable	Not applicable
ERR083955.fasta	UK	2011	Human	Clinical	Homo sapiens	45	included	excluded	Not applicable	Not applicable	Not applicable
ERR083956.fasta	UK	2011	Human	Clinical	Homo sapiens	262	included	excluded	Not applicable	Not applicable	Not applicable
ERR083957.fasta	UK	2011	Human	Clinical	Homo sapiens	904	included	excluded	Not applicable	Not applicable	Not applicable
ERR083958.fasta	UK	2011	Human	Clinical	Homo sapiens	51	included	excluded	Not applicable	Not applicable	Not applicable
ERR083960.fasta	UK	2011	Human	Clinical	Homo sapiens	257	included	excluded	Not applicable	Not applicable	Not applicable
ERR083961.fasta	UK	2011	Human	Clinical	Homo sapiens	48	included	excluded	Not applicable	Not applicable	Not applicable
ERR083962.fasta	UK	2011	Human	Clinical	Homo sapiens	61	included	excluded	Not applicable	Not applicable	Not applicable
ERR083963.fasta	UK	2011	Human	Clinical	Homo sapiens	50	included	excluded	Not applicable	Not applicable	Not applicable
ERR083964.fasta	UK	2011	Human	Clinical	Homo sapiens	81	included	excluded	Not applicable	Not applicable	Not applicable
ERR083965.fasta	UK	2011	Human	Clinical	Homo sapiens	933	included	excluded	Not applicable	Not applicable	Not applicable
ERR083966.fasta	UK	2011	Human	Clinical	Homo sapiens	42	included	excluded	Not applicable	Not applicable	Not applicable
ERR083967.fasta	UK	2011	Human	Clinical	Homo sapiens	45	included	excluded	Not applicable	Not applicable	Not applicable
ERR083968.fasta	UK	2011	Human	Clinical	Homo sapiens	464	included	excluded	Not applicable	Not applicable	Not applicable
ERR083969.fasta	UK	2011	Human	Clinical	Homo sapiens	5729	included	excluded	Not applicable	Not applicable	Not applicable
ERR083970.fasta	UK	2011	Human	Clinical	Homo sapiens	48	included	excluded	Not applicable	Not applicable	Not applicable
ERR083971.fasta	UK	2011	Human	Clinical	Homo sapiens	19	included	excluded	Not applicable	Not applicable	Not applicable
ERR083972.fasta	UK	2011	Human	Clinical	Homo sapiens	464	included	excluded	Not applicable	Not applicable	Not applicable
ERR083973.fasta	UK	2011	Human	Clinical	Homo sapiens	51	included	excluded	Not applicable	Not applicable	Not applicable
ERR083974.fasta	UK	2011	Human	Clinical	Homo sapiens	233	included	excluded	Not applicable	Not applicable	Not applicable
ERR083975.fasta	UK	2011	Human	Clinical	Homo sapiens	904	included	excluded	Not applicable	Not applicable	Not applicable
ERR083976.fasta	UK	2011	Human	Clinical	Homo sapiens	2274	included	excluded	Not applicable	Not applicable	Not applicable
ERR083977.fasta	UK	2011	Human	Clinical	Homo sapiens	574	included	excluded	Not applicable	Not applicable	Not applicable
ERR083978.fasta	UK	2011	Human	Clinical	Homo sapiens	257	included	excluded	Not applicable	Not applicable	Not applicable
ERR083979.fasta	UK	2011	Human	Clinical	Homo sapiens	658	included	excluded	Not applicable	Not applicable	Not applicable
ERR083980.fasta	UK	2011	Human	Clinical	Homo sapiens	132	included	excluded	Not applicable	Not applicable	Not applicable
ERR083981.fasta	UK	2011	Human	Clinical	Homo sapiens	45	included	excluded	Not applicable	Not applicable	Not applicable
ERR083982.fasta	UK	2011	Human	Clinical	Homo sapiens	51	included	excluded	Not applicable	Not applicable	Not applicable
ERR083983.fasta	UK	2011	Human	Clinical	Homo sapiens	53	included	excluded	Not applicable	Not applicable	Not applicable
ERR083984.fasta	UK	2011	Human	Clinical	Homo sapiens	52	included	excluded	Not applicable	Not applicable	Not applicable
ERR083985.fasta	UK	2011	Human	Clinical	Homo sapiens	267	included	excluded	Not applicable	Not applicable	Not applicable
ERR083986.fasta	UK	2011	Human	Clinical	Homo sapiens	19	included	excluded	Not applicable	Not applicable	Not applicable
ERR083989.fasta	UK	2011	Human	Clinical	Homo sapiens	267	included	excluded	Not applicable	Not applicable	Not applicable
ERR083990.fasta	UK	2011	Human	Clinical	Homo sapiens	5739	included	excluded	Not applicable	Not applicable	Not applicable
ERR083991.fasta	UK	2011	Human	Clinical	Homo sapiens	257	included	excluded	Not applicable	Not applicable	Not applicable
ERR083993.fasta	UK	2011	Human	Clinical	Homo sapiens	48	included	excluded	Not applicable	Not applicable	Not applicable
ERR083995.fasta	UK	2011	Human	Clinical	Homo sapiens	19	included	excluded	Not applicable	Not applicable	Not applicable
ERR083997.fasta	UK	2011	Human	Clinical	Homo sapiens	523	included	excluded	Not applicable	Not applicable	Not applicable
ERR083998.fasta	UK	2011	Human	Clinical	Homo sapiens	572	included	excluded	Not applicable	Not applicable	Not applicable
ERR083999.fasta	UK	2011	Human	Clinical	Homo sapiens	21	included	excluded	Not applicable	Not applicable	Not applicable
ERR084000.fasta	UK	2011	Human	Clinical	Homo sapiens	19	included	excluded	Not applicable	Not applicable	Not applicable
ERR084003.fasta	UK	2011	Human	Clinical	Homo sapiens	227	included	excluded	Not applicable	Not applicable	Not applicable
ERR084004.fasta	UK	2011	Human	Clinical	Homo sapiens	42	included	excluded	Not applicable	Not applicable	Not applicable
ERR084005.fasta	UK	2011	Human	Clinical	Homo sapiens	475	included	excluded	Not applicable	Not applicable	Not applicable
ERR084006.fasta	UK	2011	Human	Clinical	Homo sapiens	257	included	excluded	Not applicable	Not applicable	Not applicable
ERR084008.fasta	UK	2011	Human	Clinical	Homo sapiens	574	included	excluded	Not applicable	Not applicable	Not applicable
ERR084009.fasta	UK	2011	Human	Clinical	Homo sapiens	50	included	excluded	Not applicable	Not applicable	Not applicable
ERR084010.fasta	UK	2011	Human	Clinical	Homo sapiens	19	included	excluded	Not applicable	Not applicable	Not applicable
ERR084012.fasta	UK	2011	Human	Clinical	Homo sapiens	51	included	excluded	Not applicable	Not applicable	Not applicable
ERR084013.fasta	UK	2011	Human	Clinical	Homo sapiens	122	included	excluded	Not applicable	Not applicable	Not applicable
ERR084015.fasta	UK	2011	Human	Clinical	Homo sapiens	257	included	excluded	Not applicable	Not applicable	Not applicable
ERR084016.fasta	UK	2011	Human	Clinical	Homo sapiens	61	included	excluded	Not applicable	Not applicable	Not applicable
ERR084017.fasta	UK	2011	Human	Clinical	Homo sapiens	48	included	excluded	Not applicable	Not applicable	Not applicable
ERR084018.fasta	UK	2011	Human	Clinical	Homo sapiens	2030	included	excluded	Not applicable	Not applicable	Not applicable
ERR084019.fasta	UK	2011	Human	Clinical	Homo sapiens	21	included	excluded	Not applicable	Not applicable	Not applicable
ERR084020.fasta	UK	2011	Human	Clinical	Homo sapiens	1947	included	excluded	Not applicable	Not applicable	Not applicable
ERR084021.fasta	UK	2011	Human	Clinical	Homo sapiens	257	included	excluded	Not applicable	Not applicable	Not applicable
ERR084022.fasta	UK	2011	Human	Clinical	Homo sapiens	585	included	excluded	Not applicable	Not applicable	Not applicable
ERR084023.fasta	UK	2011	Human	Clinical	Homo sapiens	42	included	excluded	Not applicable	Not applicable	Not applicable
ERR084024.fasta	UK	2011	Human	Clinical	Homo sapiens	5728	included	excluded	Not applicable	Not applicable	Not applicable
ERR084025.fasta	UK	2011	Human	Clinical	Homo sapiens	48	included	excluded	Not applicable	Not applicable	Not applicable
ERR084026.fasta	UK	2011	Human	Clinical	Homo sapiens	257	included	excluded	Not applicable	Not applicable	Not applicable
ERR084027.fasta	UK	2011	Human	Clinical	Homo sapiens	429	included	excluded	Not applicable	Not applicable	Not applicable
ERR084028.fasta	UK	2011	Human	Clinical	Homo sapiens	22	included	excluded	Not applicable	Not applicable	Not applicable
ERR084029.fasta	UK	2011	Human	Clinical	Homo sapiens	42	included	excluded	Not applicable	Not applicable	Not applicable
ERR084031.fasta	UK	2011	Human	Clinical	Homo sapiens	42	included	excluded	Not applicable	Not applicable	Not applicable
ERR084032.fasta	UK	2011	Human	Clinical	Homo sapiens	354	included	excluded	Not applicable	Not applicable	Not applicable
ERR084033.fasta	UK	2011	Human	Clinical	Homo sapiens	45	included	excluded	Not applicable	Not applicable	Not applicable
ERR084034.fasta	UK	2011	Human	Clinical	Homo sapiens	21	included	excluded	Not applicable	Not applicable	Not applicable
ERR084035.fasta	UK	2011	Human	Clinical	Homo sapiens	48	included	excluded	Not applicable	Not applicable	Not applicable
ERR084036.fasta	UK	2011	Human	Clinical	Homo sapiens	572	included	excluded	Not applicable	Not applicable	Not applicable
ERR084037.fasta	UK	2011	Human	Clinical	Homo sapiens	464	included	excluded	Not applicable	Not applicable	Not applicable
ERR084041.fasta	UK	2011	Human	Clinical	Homo sapiens	2844	included	excluded	Not applicable	Not applicable	Not applicable
ERR084043.fasta	UK	2011	Human	Clinical	Homo sapiens	5018	included	excluded	Not applicable	Not applicable	Not applicable
ERR084044.fasta	UK	2011	Human	Clinical	Homo sapiens	572	included	excluded	Not applicable	Not applicable	Not applicable
ERR084045.fasta	UK	2011	Human	Clinical	Homo sapiens	1709	included	excluded	Not applicable	Not applicable	Not applicable
ERR084046.fasta	UK	2011	Human	Clinical	Homo sapiens	614	included	excluded	Not applicable	Not applicable	Not applicable
ERR084047.fasta	UK	2011	Human	Clinical	Homo sapiens	573	included	excluded	Not applicable	Not applicable	Not applicable
ERR084049.fasta	UK	2011	Human	Clinical	Homo sapiens	573	included	excluded	Not applicable	Not applicable	Not applicable
ERR084050.fasta	UK	2011	Human	Clinical	Homo sapiens	1044	included	excluded	Not applicable	Not applicable	Not applicable
ERR084051.fasta	UK	2011	Human	Clinical	Homo sapiens	45	included	excluded	Not applicable	Not applicable	Not applicable
ERR084052.fasta	UK	2011	Human	Clinical	Homo sapiens	5	included	excluded	Not applicable	Not applicable	Not applicable
ERR084053.fasta	UK	2011	Human	Clinical	Homo sapiens	51	included	excluded	Not applicable	Not applicable	Not applicable
ERR084054.fasta	UK	2011	Human	Clinical	Homo sapiens	52	included	excluded	Not applicable	Not applicable	Not applicable
ERR084058.fasta	UK	2011	Human	Clinical	Homo sapiens	3029	included	excluded	Not applicable	Not applicable	Not applicable
ERR084060.fasta	UK	2011	Human	Clinical	Homo sapiens	137	included	excluded	Not applicable	Not applicable	Not applicable
ERR084061.fasta	UK	2011	Human	Clinical	Homo sapiens	50	included	excluded	Not applicable	Not applicable	Not applicable
ERR084062.fasta	UK	2011	Human	Clinical	Homo sapiens	257	included	excluded	Not applicable	Not applicable	Not applicable
ERR084063.fasta	UK	2011	Human	Clinical	Homo sapiens	354	included	excluded	Not applicable	Not applicable	Not applicable
ERR084064.fasta	UK	2011	Human	Clinical	Homo sapiens	61	included	excluded	Not applicable	Not applicable	Not applicable
ERR084065.fasta	UK	2011	Human	Clinical	Homo sapiens	572	included	excluded	Not applicable	Not applicable	Not applicable
ERR084066.fasta	UK	2011	Human	Clinical	Homo sapiens	5730	included	excluded	Not applicable	Not applicable	Not applicable
ERR084067.fasta	UK	2011	Human	Clinical	Homo sapiens	353	included	excluded	Not applicable	Not applicable	Not applicable
ERR084068.fasta	UK	2011	Human	Clinical	Homo sapiens	50	included	excluded	Not applicable	Not applicable	Not applicable
ERR084069.fasta	UK	2011	Human	Clinical	Homo sapiens	5731	included	excluded	Not applicable	Not applicable	Not applicable
ERR084070.fasta	UK	2011	Human	Clinical	Homo sapiens	50	included	excluded	Not applicable	Not applicable	Not applicable
ERR084072.fasta	UK	2011	Human	Clinical	Homo sapiens	50	included	excluded	Not applicable	Not applicable	Not applicable
ERR084073.fasta	UK	2011	Human	Clinical	Homo sapiens	572	included	excluded	Not applicable	Not applicable	Not applicable
ERR084074.fasta	UK	2011	Human	Clinical	Homo sapiens	1709	included	excluded	Not applicable	Not applicable	Not applicable
ERR084075.fasta	UK	2011	Human	Clinical	Homo sapiens	5018	included	excluded	Not applicable	Not applicable	Not applicable
ERR084076.fasta	UK	2011	Human	Clinical	Homo sapiens	572	included	excluded	Not applicable	Not applicable	Not applicable
ERR084077.fasta	UK	2011	Human	Clinical	Homo sapiens	904	included	excluded	Not applicable	Not applicable	Not applicable
ERR084078.fasta	UK	2011	Human	Clinical	Homo sapiens	2030	included	excluded	Not applicable	Not applicable	Not applicable
ERR084079.fasta	UK	2011	Human	Clinical	Homo sapiens	5732	included	excluded	Not applicable	Not applicable	Not applicable
ERR084080.fasta	UK	2011	Human	Clinical	Homo sapiens	2030	included	excluded	Not applicable	Not applicable	Not applicable
ERR084081.fasta	UK	2011	Human	Clinical	Homo sapiens	572	included	excluded	Not applicable	Not applicable	Not applicable
ERR084084.fasta	UK	2011	Human	Clinical	Homo sapiens	5	included	excluded	Not applicable	Not applicable	Not applicable
ERR084086.fasta	UK	2011	Human	Clinical	Homo sapiens	5136	included	excluded	Not applicable	Not applicable	Not applicable
ERR084088.fasta	UK	2011	Human	Clinical	Homo sapiens	572	included	excluded	Not applicable	Not applicable	Not applicable
ERR084089.fasta	UK	2011	Human	Clinical	Homo sapiens	5	included	excluded	Not applicable	Not applicable	Not applicable
ERR084090.fasta	UK	2011	Human	Clinical	Homo sapiens	883	included	excluded	Not applicable	Not applicable	Not applicable
ERR084091.fasta	UK	2011	Human	Clinical	Homo sapiens	1301	included	excluded	Not applicable	Not applicable	Not applicable
ERR084092.fasta	UK	2011	Human	Clinical	Homo sapiens	2361	included	excluded	Not applicable	Not applicable	Not applicable
ERR084093.fasta	UK	2011	Human	Clinical	Homo sapiens	220	included	excluded	Not applicable	Not applicable	Not applicable
ERR084094.fasta	UK	2011	Human	Clinical	Homo sapiens	21	included	excluded	Not applicable	Not applicable	Not applicable
ERR084095.fasta	UK	2011	Human	Clinical	Homo sapiens	403	included	excluded	Not applicable	Not applicable	Not applicable
ERR084096.fasta	UK	2011	Human	Clinical	Homo sapiens	403	included	excluded	Not applicable	Not applicable	Not applicable
ERR084097.fasta	UK	2011	Human	Clinical	Homo sapiens	2274	included	excluded	Not applicable	Not applicable	Not applicable
ERR084098.fasta	UK	2011	Human	Clinical	Homo sapiens	48	included	excluded	Not applicable	Not applicable	Not applicable
ERR084099.fasta	UK	2011	Human	Clinical	Homo sapiens	48	included	excluded	Not applicable	Not applicable	Not applicable
ERR084100.fasta	UK	2011	Human	Clinical	Homo sapiens	50	included	excluded	Not applicable	Not applicable	Not applicable
ERR084102.fasta	UK	2011	Human	Clinical	Homo sapiens	257	included	excluded	Not applicable	Not applicable	Not applicable
ERR084105.fasta	UK	2011	Human	Clinical	Homo sapiens	353	included	excluded	Not applicable	Not applicable	Not applicable
ERR084106.fasta	UK	2011	Human	Clinical	Homo sapiens	572	included	excluded	Not applicable	Not applicable	Not applicable
ERR084107.fasta	UK	2011	Human	Clinical	Homo sapiens	21	included	excluded	Not applicable	Not applicable	Not applicable
ERR084108.fasta	UK	2011	Human	Clinical	Homo sapiens	5	included	excluded	Not applicable	Not applicable	Not applicable
ERR084109.fasta	UK	2011	Human	Clinical	Homo sapiens	1709	included	excluded	Not applicable	Not applicable	Not applicable
ERR084110.fasta	UK	2011	Human	Clinical	Homo sapiens	2030	included	excluded	Not applicable	Not applicable	Not applicable
ERR084111.fasta	UK	2011	Human	Clinical	Homo sapiens	2135	included	excluded	Not applicable	Not applicable	Not applicable
ERR084112.fasta	UK	2011	Human	Clinical	Homo sapiens	48	included	excluded	Not applicable	Not applicable	Not applicable
ERR084113.fasta	UK	2011	Human	Clinical	Homo sapiens	50	included	excluded	Not applicable	Not applicable	Not applicable
ERR084114.fasta	UK	2011	Human	Clinical	Homo sapiens	51	included	excluded	Not applicable	Not applicable	Not applicable
ERR084116.fasta	UK	2011	Human	Clinical	Homo sapiens	141	included	excluded	Not applicable	Not applicable	Not applicable
ERR084117.fasta	UK	2011	Human	Clinical	Homo sapiens	1044	included	excluded	Not applicable	Not applicable	Not applicable
ERR084118.fasta	UK	2011	Human	Clinical	Homo sapiens	5	included	excluded	Not applicable	Not applicable	Not applicable
ERR084119.fasta	UK	2011	Human	Clinical	Homo sapiens	21	included	excluded	Not applicable	Not applicable	Not applicable
ERR084120.fasta	UK	2011	Human	Clinical	Homo sapiens	1040	included	excluded	Not applicable	Not applicable	Not applicable
ERR084121.fasta	UK	2011	Human	Clinical	Homo sapiens	267	included	excluded	Not applicable	Not applicable	Not applicable
ERR084122.fasta	UK	2011	Human	Clinical	Homo sapiens	267	included	excluded	Not applicable	Not applicable	Not applicable
ERR084123.fasta	UK	2011	Human	Clinical	Homo sapiens	42	included	excluded	Not applicable	Not applicable	Not applicable
ERR084125.fasta	UK	2011	Human	Clinical	Homo sapiens	3102	included	excluded	Not applicable	Not applicable	Not applicable
ERR084126.fasta	UK	2011	Human	Clinical	Homo sapiens	845	included	excluded	Not applicable	Not applicable	Not applicable
ERR084127.fasta	UK	2011	Human	Clinical	Homo sapiens	53	included	excluded	Not applicable	Not applicable	Not applicable
ERR084128.fasta	UK	2011	Human	Clinical	Homo sapiens	354	included	excluded	Not applicable	Not applicable	Not applicable
ERR084129.fasta	UK	2011	Human	Clinical	Homo sapiens	354	included	excluded	Not applicable	Not applicable	Not applicable
ERR084130.fasta	UK	2011	Human	Clinical	Homo sapiens	21	included	excluded	Not applicable	Not applicable	Not applicable
ERR084131.fasta	UK	2011	Human	Clinical	Homo sapiens	5	included	excluded	Not applicable	Not applicable	Not applicable
ERR084132.fasta	UK	2011	Human	Clinical	Homo sapiens	47	included	excluded	Not applicable	Not applicable	Not applicable
ERR084133.fasta	UK	2011	Human	Clinical	Homo sapiens	206	included	excluded	Not applicable	Not applicable	Not applicable
ERR084135.fasta	UK	2011	Human	Clinical	Homo sapiens	50	included	excluded	Not applicable	Not applicable	Not applicable
ERR084136.fasta	UK	2011	Human	Clinical	Homo sapiens	122	included	excluded	Not applicable	Not applicable	Not applicable
ERR084137.fasta	UK	2011	Human	Clinical	Homo sapiens	990	included	excluded	Not applicable	Not applicable	Not applicable
ERR084138.fasta	UK	2011	Human	Clinical	Homo sapiens	50	included	excluded	Not applicable	Not applicable	Not applicable
ERR084139.fasta	UK	2011	Human	Clinical	Homo sapiens	5738	included	excluded	Not applicable	Not applicable	Not applicable
ERR084140.fasta	UK	2011	Human	Clinical	Homo sapiens	354	included	excluded	Not applicable	Not applicable	Not applicable
ERR084141.fasta	UK	2011	Human	Clinical	Homo sapiens	50	included	excluded	Not applicable	Not applicable	Not applicable
ERR084142.fasta	UK	2011	Human	Clinical	Homo sapiens	50	included	excluded	Not applicable	Not applicable	Not applicable
ERR084143.fasta	UK	2011	Human	Clinical	Homo sapiens	273	included	excluded	Not applicable	Not applicable	Not applicable
ERR084144.fasta	UK	2011	Human	Clinical	Homo sapiens	658	included	excluded	Not applicable	Not applicable	Not applicable
ERR084145.fasta	UK	2011	Human	Clinical	Homo sapiens	122	included	excluded	Not applicable	Not applicable	Not applicable
ERR084146.fasta	UK	2011	Human	Clinical	Homo sapiens	22	included	excluded	Not applicable	Not applicable	Not applicable
ERR084147.fasta	UK	2011	Human	Clinical	Homo sapiens	45	included	excluded	Not applicable	Not applicable	Not applicable
ERR084149.fasta	UK	2011	Human	Clinical	Homo sapiens	19	included	excluded	Not applicable	Not applicable	Not applicable
ERR084150.fasta	UK	2011	Human	Clinical	Homo sapiens	21	included	excluded	Not applicable	Not applicable	Not applicable
ERR084151.fasta	UK	2011	Human	Clinical	Homo sapiens	587	included	excluded	Not applicable	Not applicable	Not applicable
ERR084152.fasta	UK	2011	Human	Clinical	Homo sapiens	5136	included	excluded	Not applicable	Not applicable	Not applicable
ERR084153.fasta	UK	2011	Human	Clinical	Homo sapiens	573	included	excluded	Not applicable	Not applicable	Not applicable
ERR084154.fasta	UK	2011	Human	Clinical	Homo sapiens	50	included	excluded	Not applicable	Not applicable	Not applicable
ERR108308.fasta	UK	2011	Human	Clinical	Homo sapiens	1911	included	excluded	Not applicable	Not applicable	Not applicable
ERR108309.fasta	UK	2011	Human	Clinical	Homo sapiens	658	included	excluded	Not applicable	Not applicable	Not applicable
ERR108310.fasta	UK	2011	Human	Clinical	Homo sapiens	449	included	excluded	Not applicable	Not applicable	Not applicable
ERR108311.fasta	UK	2011	Human	Clinical	Homo sapiens	48	included	excluded	Not applicable	Not applicable	Not applicable
ERR108312.fasta	UK	2011	Human	Clinical	Homo sapiens	19	included	excluded	Not applicable	Not applicable	Not applicable
ERR108313.fasta	UK	2011	Human	Clinical	Homo sapiens	48	included	excluded	Not applicable	Not applicable	Not applicable
ERR108314.fasta	UK	2011	Human	Clinical	Homo sapiens	464	included	excluded	Not applicable	Not applicable	Not applicable
ERR108316.fasta	UK	2011	Human	Clinical	Homo sapiens	3769	included	excluded	Not applicable	Not applicable	Not applicable
ERR108317.fasta	UK	2011	Human	Clinical	Homo sapiens	273	included	excluded	Not applicable	Not applicable	Not applicable
ERR108318.fasta	UK	2011	Human	Clinical	Homo sapiens	464	included	excluded	Not applicable	Not applicable	Not applicable
ERR108319.fasta	UK	2011	Human	Clinical	Homo sapiens	464	included	excluded	Not applicable	Not applicable	Not applicable
ERR108320.fasta	UK	2011	Human	Clinical	Homo sapiens	4811	included	excluded	Not applicable	Not applicable	Not applicable
ERR108321.fasta	UK	2011	Human	Clinical	Homo sapiens	614	included	excluded	Not applicable	Not applicable	Not applicable
ERR108322.fasta	UK	2011	Human	Clinical	Homo sapiens	53	included	excluded	Not applicable	Not applicable	Not applicable
ERR108324.fasta	UK	2011	Human	Clinical	Homo sapiens	904	included	excluded	Not applicable	Not applicable	Not applicable
ERR108325.fasta	UK	2011	Human	Clinical	Homo sapiens	132	included	excluded	Not applicable	Not applicable	Not applicable
ERR108326.fasta	UK	2011	Human	Clinical	Homo sapiens	21	included	excluded	Not applicable	Not applicable	Not applicable
ERR108327.fasta	UK	2011	Human	Clinical	Homo sapiens	21	included	excluded	Not applicable	Not applicable	Not applicable
ERR108328.fasta	UK	2011	Human	Clinical	Homo sapiens	21	included	excluded	Not applicable	Not applicable	Not applicable
ERR108329.fasta	UK	2011	Human	Clinical	Homo sapiens	50	included	excluded	Not applicable	Not applicable	Not applicable
ERR108330.fasta	UK	2011	Human	Clinical	Homo sapiens	5	included	excluded	Not applicable	Not applicable	Not applicable
ERR108331.fasta	UK	2011	Human	Clinical	Homo sapiens	354	included	excluded	Not applicable	Not applicable	Not applicable
ERR108333.fasta	UK	2011	Human	Clinical	Homo sapiens	5597	included	excluded	Not applicable	Not applicable	Not applicable
ERR108334.fasta	UK	2011	Human	Clinical	Homo sapiens	61	included	excluded	Not applicable	Not applicable	Not applicable
ERR108335.fasta	UK	2011	Human	Clinical	Homo sapiens	50	included	excluded	Not applicable	Not applicable	Not applicable
ERR108336.fasta	UK	2011	Human	Clinical	Homo sapiens	464	included	excluded	Not applicable	Not applicable	Not applicable
ERR108337.fasta	UK	2011	Human	Clinical	Homo sapiens	21	included	excluded	Not applicable	Not applicable	Not applicable
ERR108338.fasta	UK	2011	Human	Clinical	Homo sapiens	574	included	excluded	Not applicable	Not applicable	Not applicable
ERR108339.fasta	UK	2011	Human	Clinical	Homo sapiens	5	included	excluded	Not applicable	Not applicable	Not applicable
ERR108342.fasta	UK	2011	Human	Clinical	Homo sapiens	312	included	excluded	Not applicable	Not applicable	Not applicable
ERR108343.fasta	UK	2011	Human	Clinical	Homo sapiens	61	included	excluded	Not applicable	Not applicable	Not applicable
ERR108344.fasta	UK	2011	Human	Clinical	Homo sapiens	572	included	excluded	Not applicable	Not applicable	Not applicable
ERR108345.fasta	UK	2011	Human	Clinical	Homo sapiens	464	included	excluded	Not applicable	Not applicable	Not applicable
ERR108346.fasta	UK	2011	Human	Clinical	Homo sapiens	2030	included	excluded	Not applicable	Not applicable	Not applicable
ERR108347.fasta	UK	2011	Human	Clinical	Homo sapiens	257	included	excluded	Not applicable	Not applicable	Not applicable
ERR108348.fasta	UK	2011	Human	Clinical	Homo sapiens	5758	included	excluded	Not applicable	Not applicable	Not applicable
ERR108349.fasta	UK	2011	Human	Clinical	Homo sapiens	5	included	excluded	Not applicable	Not applicable	Not applicable
ERR108350.fasta	UK	2011	Human	Clinical	Homo sapiens	400	included	excluded	Not applicable	Not applicable	Not applicable
ERR108354.fasta	UK	2011	Human	Clinical	Homo sapiens	50	included	excluded	Not applicable	Not applicable	Not applicable
ERR108355.fasta	UK	2011	Human	Clinical	Homo sapiens	5	included	excluded	Not applicable	Not applicable	Not applicable
ERR108356.fasta	UK	2011	Human	Clinical	Homo sapiens	137	included	excluded	Not applicable	Not applicable	Not applicable
ERR108357.fasta	UK	2011	Human	Clinical	Homo sapiens	1709	included	excluded	Not applicable	Not applicable	Not applicable
ERR108358.fasta	UK	2011	Human	Clinical	Homo sapiens	45	included	excluded	Not applicable	Not applicable	Not applicable
ERR108359.fasta	UK	2011	Human	Clinical	Homo sapiens	573	included	excluded	Not applicable	Not applicable	Not applicable
ERR108360.fasta	UK	2011	Human	Clinical	Homo sapiens	21	included	excluded	Not applicable	Not applicable	Not applicable
ERR108362.fasta	UK	2011	Human	Clinical	Homo sapiens	50	included	excluded	Not applicable	Not applicable	Not applicable
ERR108363.fasta	UK	2011	Human	Clinical	Homo sapiens	2314	included	excluded	Not applicable	Not applicable	Not applicable
ERR108364.fasta	UK	2011	Human	Clinical	Homo sapiens	50	included	excluded	Not applicable	Not applicable	Not applicable
ERR108366.fasta	UK	2011	Human	Clinical	Homo sapiens	21	included	excluded	Not applicable	Not applicable	Not applicable
ERR108367.fasta	UK	2011	Human	Clinical	Homo sapiens	19	included	excluded	Not applicable	Not applicable	Not applicable
ERR108368.fasta	UK	2011	Human	Clinical	Homo sapiens	21	included	excluded	Not applicable	Not applicable	Not applicable
ERR108369.fasta	UK	2011	Human	Clinical	Homo sapiens	21	included	excluded	Not applicable	Not applicable	Not applicable
ERR108370.fasta	UK	2011	Human	Clinical	Homo sapiens	353	included	excluded	Not applicable	Not applicable	Not applicable
ERR108371.fasta	UK	2011	Human	Clinical	Homo sapiens	1073	included	excluded	Not applicable	Not applicable	Not applicable
ERR108372.fasta	UK	2011	Human	Clinical	Homo sapiens	51	included	excluded	Not applicable	Not applicable	Not applicable
ERR108373.fasta	UK	2011	Human	Clinical	Homo sapiens	573	included	excluded	Not applicable	Not applicable	Not applicable
ERR108374.fasta	UK	2011	Human	Clinical	Homo sapiens	353	included	excluded	Not applicable	Not applicable	Not applicable
ERR108375.fasta	UK	2011	Human	Clinical	Homo sapiens	257	included	excluded	Not applicable	Not applicable	Not applicable
ERR108376.fasta	UK	2011	Human	Clinical	Homo sapiens	50	included	excluded	Not applicable	Not applicable	Not applicable
ERR108377.fasta	UK	2011	Human	Clinical	Homo sapiens	233	included	excluded	Not applicable	Not applicable	Not applicable
ERR108378.fasta	UK	2011	Human	Clinical	Homo sapiens	50	included	excluded	Not applicable	Not applicable	Not applicable
ERR108379.fasta	UK	2011	Human	Clinical	Homo sapiens	21	included	excluded	Not applicable	Not applicable	Not applicable
ERR108380.fasta	UK	2011	Human	Clinical	Homo sapiens	1900	included	excluded	Not applicable	Not applicable	Not applicable
ERR108381.fasta	UK	2011	Human	Clinical	Homo sapiens	21	included	excluded	Not applicable	Not applicable	Not applicable
ERR108382.fasta	UK	2011	Human	Clinical	Homo sapiens	51	included	excluded	Not applicable	Not applicable	Not applicable
ERR108383.fasta	UK	2011	Human	Clinical	Homo sapiens	464	included	excluded	Not applicable	Not applicable	Not applicable
ERR108384.fasta	UK	2011	Human	Clinical	Homo sapiens	595	included	excluded	Not applicable	Not applicable	Not applicable
ERR108385.fasta	UK	2011	Human	Clinical	Homo sapiens	222	included	excluded	Not applicable	Not applicable	Not applicable
ERR108386.fasta	UK	2011	Human	Clinical	Homo sapiens	45	included	excluded	Not applicable	Not applicable	Not applicable
ERR108387.fasta	UK	2011	Human	Clinical	Homo sapiens	21	included	excluded	Not applicable	Not applicable	Not applicable
ERR108388.fasta	UK	2011	Human	Clinical	Homo sapiens	22	included	excluded	Not applicable	Not applicable	Not applicable
ERR108389.fasta	UK	2011	Human	Clinical	Homo sapiens	21	included	excluded	Not applicable	Not applicable	Not applicable
ERR108390.fasta	UK	2011	Human	Clinical	Homo sapiens	441	included	excluded	Not applicable	Not applicable	Not applicable
ERR108391.fasta	UK	2011	Human	Clinical	Homo sapiens	21	included	excluded	Not applicable	Not applicable	Not applicable
ERR108393.fasta	UK	2011	Human	Clinical	Homo sapiens	2401	included	excluded	Not applicable	Not applicable	Not applicable
ERR108395.fasta	UK	2011	Human	Clinical	Homo sapiens	53	included	excluded	Not applicable	Not applicable	Not applicable
ERR108396.fasta	UK	2011	Human	Clinical	Homo sapiens	882	included	excluded	Not applicable	Not applicable	Not applicable
ERR108397.fasta	UK	2011	Human	Clinical	Homo sapiens	5136	included	excluded	Not applicable	Not applicable	Not applicable
ERR108398.fasta	UK	2011	Human	Clinical	Homo sapiens	50	included	excluded	Not applicable	Not applicable	Not applicable
ERR108399.fasta	UK	2011	Human	Clinical	Homo sapiens	21	included	excluded	Not applicable	Not applicable	Not applicable
ERR108400.fasta	UK	2011	Human	Clinical	Homo sapiens	48	included	excluded	Not applicable	Not applicable	Not applicable
ERR108401.fasta	UK	2011	Human	Clinical	Homo sapiens	132	included	excluded	Not applicable	Not applicable	Not applicable
ERR108402.fasta	UK	2011	Human	Clinical	Homo sapiens	464	included	excluded	Not applicable	Not applicable	Not applicable
ERR108403.fasta	UK	2011	Human	Clinical	Homo sapiens	22	included	excluded	Not applicable	Not applicable	Not applicable
ERR128727.fasta	UK	2011	Human	Clinical	Homo sapiens	21	included	excluded	Not applicable	Not applicable	Not applicable
ERR128728.fasta	UK	2011	Human	Clinical	Homo sapiens	53	included	excluded	Not applicable	Not applicable	Not applicable
ERR128729.fasta	UK	2011	Human	Clinical	Homo sapiens	22	included	excluded	Not applicable	Not applicable	Not applicable
ERR128730.fasta	UK	2011	Human	Clinical	Homo sapiens	22	included	excluded	Not applicable	Not applicable	Not applicable
ERR128731.fasta	UK	2011	Human	Clinical	Homo sapiens	48	included	excluded	Not applicable	Not applicable	Not applicable
ERR128732.fasta	UK	2011	Human	Clinical	Homo sapiens	354	included	excluded	Not applicable	Not applicable	Not applicable
ERR128733.fasta	UK	2011	Human	Clinical	Homo sapiens	48	included	excluded	Not applicable	Not applicable	Not applicable
ERR128734.fasta	UK	2011	Human	Clinical	Homo sapiens	51	included	excluded	Not applicable	Not applicable	Not applicable
ERR128735.fasta	UK	2011	Human	Clinical	Homo sapiens	257	included	excluded	Not applicable	Not applicable	Not applicable
ERR128737.fasta	UK	2011	Human	Clinical	Homo sapiens	48	included	excluded	Not applicable	Not applicable	Not applicable
ERR128738.fasta	UK	2011	Human	Clinical	Homo sapiens	2844	included	excluded	Not applicable	Not applicable	Not applicable
ERR128739.fasta	UK	2011	Human	Clinical	Homo sapiens	257	included	excluded	Not applicable	Not applicable	Not applicable
ERR128740.fasta	UK	2011	Human	Clinical	Homo sapiens	991	included	excluded	Not applicable	Not applicable	Not applicable
ERR128741.fasta	UK	2011	Human	Clinical	Homo sapiens	53	included	excluded	Not applicable	Not applicable	Not applicable
ERR128742.fasta	UK	2011	Human	Clinical	Homo sapiens	464	included	excluded	Not applicable	Not applicable	Not applicable
ERR128743.fasta	UK	2011	Human	Clinical	Homo sapiens	353	included	excluded	Not applicable	Not applicable	Not applicable
ERR128745.fasta	UK	2011	Human	Clinical	Homo sapiens	508	included	excluded	Not applicable	Not applicable	Not applicable
ERR128746.fasta	UK	2011	Human	Clinical	Homo sapiens	273	included	excluded	Not applicable	Not applicable	Not applicable
ERR128747.fasta	UK	2011	Human	Clinical	Homo sapiens	5808	included	excluded	Not applicable	Not applicable	Not applicable
ERR128748.fasta	UK	2011	Human	Clinical	Homo sapiens	2844	included	excluded	Not applicable	Not applicable	Not applicable
ERR128749.fasta	UK	2011	Human	Clinical	Homo sapiens	50	included	excluded	Not applicable	Not applicable	Not applicable
ERR128750.fasta	UK	2011	Human	Clinical	Homo sapiens	50	included	excluded	Not applicable	Not applicable	Not applicable
ERR128751.fasta	UK	2011	Human	Clinical	Homo sapiens	50	included	excluded	Not applicable	Not applicable	Not applicable
ERR128752.fasta	UK	2011	Human	Clinical	Homo sapiens	44	included	excluded	Not applicable	Not applicable	Not applicable
ERR128753.fasta	UK	2011	Human	Clinical	Homo sapiens	51	included	excluded	Not applicable	Not applicable	Not applicable
ERR128754.fasta	UK	2011	Human	Clinical	Homo sapiens	775	included	excluded	Not applicable	Not applicable	Not applicable
ERR128755.fasta	UK	2011	Human	Clinical	Homo sapiens	2844	included	excluded	Not applicable	Not applicable	Not applicable
ERR128756.fasta	UK	2011	Human	Clinical	Homo sapiens	21	included	excluded	Not applicable	Not applicable	Not applicable
ERR128757.fasta	UK	2011	Human	Clinical	Homo sapiens	47	included	excluded	Not applicable	Not applicable	Not applicable
ERR128758.fasta	UK	2011	Human	Clinical	Homo sapiens	50	included	excluded	Not applicable	Not applicable	Not applicable
ERR128759.fasta	UK	2011	Human	Clinical	Homo sapiens	441	included	excluded	Not applicable	Not applicable	Not applicable
ERR128760.fasta	UK	2011	Human	Clinical	Homo sapiens	986	included	excluded	Not applicable	Not applicable	Not applicable
ERR128761.fasta	UK	2011	Human	Clinical	Homo sapiens	5809	included	excluded	Not applicable	Not applicable	Not applicable
ERR128762.fasta	UK	2011	Human	Clinical	Homo sapiens	50	included	excluded	Not applicable	Not applicable	Not applicable
ERR128763.fasta	UK	2011	Human	Clinical	Homo sapiens	21	included	excluded	Not applicable	Not applicable	Not applicable
ERR128764.fasta	UK	2011	Human	Clinical	Homo sapiens	658	included	excluded	Not applicable	Not applicable	Not applicable
ERR128765.fasta	UK	2011	Human	Clinical	Homo sapiens	574	included	excluded	Not applicable	Not applicable	Not applicable
ERR128766.fasta	UK	2011	Human	Clinical	Homo sapiens	21	included	excluded	Not applicable	Not applicable	Not applicable
ERR128767.fasta	UK	2011	Human	Clinical	Homo sapiens	53	included	excluded	Not applicable	Not applicable	Not applicable
ERR128768.fasta	UK	2011	Human	Clinical	Homo sapiens	270	included	excluded	Not applicable	Not applicable	Not applicable
ERR128773.fasta	UK	2011	Human	Clinical	Homo sapiens	61	included	excluded	Not applicable	Not applicable	Not applicable
ERR128774.fasta	UK	2011	Human	Clinical	Homo sapiens	21	included	excluded	Not applicable	Not applicable	Not applicable
ERR128775.fasta	UK	2011	Human	Clinical	Homo sapiens	21	included	excluded	Not applicable	Not applicable	Not applicable
ERR128776.fasta	UK	2011	Human	Clinical	Homo sapiens	190	included	excluded	Not applicable	Not applicable	Not applicable
ERR128777.fasta	UK	2011	Human	Clinical	Homo sapiens	464	included	excluded	Not applicable	Not applicable	Not applicable
ERR128778.fasta	UK	2011	Human	Clinical	Homo sapiens	48	included	excluded	Not applicable	Not applicable	Not applicable
ERR128779.fasta	UK	2011	Human	Clinical	Homo sapiens	5136	included	excluded	Not applicable	Not applicable	Not applicable
ERR128780.fasta	UK	2011	Human	Clinical	Homo sapiens	441	included	excluded	Not applicable	Not applicable	Not applicable
ERR128781.fasta	UK	2011	Human	Clinical	Homo sapiens	257	included	excluded	Not applicable	Not applicable	Not applicable
ERR128782.fasta	UK	2011	Human	Clinical	Homo sapiens	862	included	excluded	Not applicable	Not applicable	Not applicable
ERR128783.fasta	UK	2011	Human	Clinical	Homo sapiens	354	included	excluded	Not applicable	Not applicable	Not applicable
ERR128784.fasta	UK	2011	Human	Clinical	Homo sapiens	1071	included	excluded	Not applicable	Not applicable	Not applicable
ERR128785.fasta	UK	2011	Human	Clinical	Homo sapiens	48	included	excluded	Not applicable	Not applicable	Not applicable
ERR128786.fasta	UK	2011	Human	Clinical	Homo sapiens	464	included	excluded	Not applicable	Not applicable	Not applicable
ERR128787.fasta	UK	2011	Human	Clinical	Homo sapiens	21	included	excluded	Not applicable	Not applicable	Not applicable
ERR128788.fasta	UK	2011	Human	Clinical	Homo sapiens	19	included	excluded	Not applicable	Not applicable	Not applicable
ERR128789.fasta	UK	2011	Human	Clinical	Homo sapiens	356	included	excluded	Not applicable	Not applicable	Not applicable
ERR128791.fasta	UK	2011	Human	Clinical	Homo sapiens	19	included	excluded	Not applicable	Not applicable	Not applicable
ERR128792.fasta	UK	2011	Human	Clinical	Homo sapiens	5	included	excluded	Not applicable	Not applicable	Not applicable
ERR128793.fasta	UK	2011	Human	Clinical	Homo sapiens	22	included	excluded	Not applicable	Not applicable	Not applicable
ERR128794.fasta	UK	2011	Human	Clinical	Homo sapiens	2030	included	excluded	Not applicable	Not applicable	Not applicable
ERR128796.fasta	UK	2011	Human	Clinical	Homo sapiens	21	included	excluded	Not applicable	Not applicable	Not applicable
ERR128797.fasta	UK	2011	Human	Clinical	Homo sapiens	21	included	excluded	Not applicable	Not applicable	Not applicable
ERR128798.fasta	UK	2011	Human	Clinical	Homo sapiens	50	included	excluded	Not applicable	Not applicable	Not applicable
ERR128799.fasta	UK	2011	Human	Clinical	Homo sapiens	50	included	excluded	Not applicable	Not applicable	Not applicable
ERR128800.fasta	UK	2011	Human	Clinical	Homo sapiens	257	included	excluded	Not applicable	Not applicable	Not applicable
ERR128801.fasta	UK	2011	Human	Clinical	Homo sapiens	354	included	excluded	Not applicable	Not applicable	Not applicable
ERR128802.fasta	UK	2011	Human	Clinical	Homo sapiens	354	included	excluded	Not applicable	Not applicable	Not applicable
ERR128803.fasta	UK	2011	Human	Clinical	Homo sapiens	48	included	excluded	Not applicable	Not applicable	Not applicable
ERR128804.fasta	UK	2011	Human	Clinical	Homo sapiens	572	included	excluded	Not applicable	Not applicable	Not applicable
ERR128805.fasta	UK	2011	Human	Clinical	Homo sapiens	572	included	excluded	Not applicable	Not applicable	Not applicable
ERR128806.fasta	UK	2011	Human	Clinical	Homo sapiens	48	included	excluded	Not applicable	Not applicable	Not applicable
ERR128807.fasta	UK	2011	Human	Clinical	Homo sapiens	464	included	excluded	Not applicable	Not applicable	Not applicable
ERR128808.fasta	UK	2011	Human	Clinical	Homo sapiens	5819	included	excluded	Not applicable	Not applicable	Not applicable
ERR128809.fasta	UK	2011	Human	Clinical	Homo sapiens	257	included	excluded	Not applicable	Not applicable	Not applicable
ERR128811.fasta	UK	2011	Human	Clinical	Homo sapiens	51	included	excluded	Not applicable	Not applicable	Not applicable
ERR128812.fasta	UK	2011	Human	Clinical	Homo sapiens	5811	included	excluded	Not applicable	Not applicable	Not applicable
ERR128813.fasta	UK	2011	Human	Clinical	Homo sapiens	21	included	excluded	Not applicable	Not applicable	Not applicable
ERR128814.fasta	UK	2011	Human	Clinical	Homo sapiens	1517	included	excluded	Not applicable	Not applicable	Not applicable
ERR128815.fasta	UK	2011	Human	Clinical	Homo sapiens	21	included	excluded	Not applicable	Not applicable	Not applicable
ERR128816.fasta	UK	2011	Human	Clinical	Homo sapiens	21	included	excluded	Not applicable	Not applicable	Not applicable
ERR128817.fasta	UK	2011	Human	Clinical	Homo sapiens	5812	included	excluded	Not applicable	Not applicable	Not applicable
ERR128818.fasta	UK	2011	Human	Clinical	Homo sapiens	5807	included	excluded	Not applicable	Not applicable	Not applicable
ERR128819.fasta	UK	2011	Human	Clinical	Homo sapiens	21	included	excluded	Not applicable	Not applicable	Not applicable
ERR128821.fasta	UK	2011	Human	Clinical	Homo sapiens	257	included	excluded	Not applicable	Not applicable	Not applicable
ERR128822.fasta	UK	2011	Human	Clinical	Homo sapiens	52	included	excluded	Not applicable	Not applicable	Not applicable
ERR137000.fasta	UK	2011	Human	Clinical	Homo sapiens	122	included	excluded	Not applicable	Not applicable	Not applicable
ERR137001.fasta	UK	2011	Human	Clinical	Homo sapiens	403	included	excluded	Not applicable	Not applicable	Not applicable
ERR137002.fasta	UK	2011	Human	Clinical	Homo sapiens	53	included	excluded	Not applicable	Not applicable	Not applicable
ERR137004.fasta	UK	2011	Human	Clinical	Homo sapiens	354	included	excluded	Not applicable	Not applicable	Not applicable
ERR137006.fasta	UK	2011	Human	Clinical	Homo sapiens	21	included	excluded	Not applicable	Not applicable	Not applicable
ERR137007.fasta	UK	2011	Human	Clinical	Homo sapiens	574	included	excluded	Not applicable	Not applicable	Not applicable
ERR137008.fasta	UK	2011	Human	Clinical	Homo sapiens	990	included	excluded	Not applicable	Not applicable	Not applicable
ERR137010.fasta	UK	2011	Human	Clinical	Homo sapiens	2030	included	excluded	Not applicable	Not applicable	Not applicable
ERR137012.fasta	UK	2011	Human	Clinical	Homo sapiens	2135	included	excluded	Not applicable	Not applicable	Not applicable
ERR137015.fasta	UK	2011	Human	Clinical	Homo sapiens	122	included	excluded	Not applicable	Not applicable	Not applicable
ERR137017.fasta	UK	2011	Human	Clinical	Homo sapiens	464	included	excluded	Not applicable	Not applicable	Not applicable
ERR137018.fasta	UK	2011	Human	Clinical	Homo sapiens	5	included	excluded	Not applicable	Not applicable	Not applicable
ERR137019.fasta	UK	2011	Human	Clinical	Homo sapiens	464	included	excluded	Not applicable	Not applicable	Not applicable
ERR137021.fasta	UK	2011	Human	Clinical	Homo sapiens	257	included	excluded	Not applicable	Not applicable	Not applicable
ERR137024.fasta	UK	2011	Human	Clinical	Homo sapiens	50	included	excluded	Not applicable	Not applicable	Not applicable
ERR137025.fasta	UK	2011	Human	Clinical	Homo sapiens	21	included	excluded	Not applicable	Not applicable	Not applicable
ERR137027.fasta	UK	2011	Human	Clinical	Homo sapiens	262	included	excluded	Not applicable	Not applicable	Not applicable
ERR137028.fasta	UK	2011	Human	Clinical	Homo sapiens	464	included	excluded	Not applicable	Not applicable	Not applicable
ERR137029.fasta	UK	2011	Human	Clinical	Homo sapiens	2275	included	excluded	Not applicable	Not applicable	Not applicable
ERR137031.fasta	UK	2011	Human	Clinical	Homo sapiens	48	included	excluded	Not applicable	Not applicable	Not applicable
ERR137032.fasta	UK	2011	Human	Clinical	Homo sapiens	270	included	excluded	Not applicable	Not applicable	Not applicable
ERR137033.fasta	UK	2011	Human	Clinical	Homo sapiens	257	included	excluded	Not applicable	Not applicable	Not applicable
ERR137034.fasta	UK	2011	Human	Clinical	Homo sapiens	508	included	excluded	Not applicable	Not applicable	Not applicable
ERR137035.fasta	UK	2011	Human	Clinical	Homo sapiens	5136	included	excluded	Not applicable	Not applicable	Not applicable
ERR137036.fasta	UK	2011	Human	Clinical	Homo sapiens	61	included	excluded	Not applicable	Not applicable	Not applicable
ERR137037.fasta	UK	2011	Human	Clinical	Homo sapiens	5815	included	excluded	Not applicable	Not applicable	Not applicable
ERR137038.fasta	UK	2011	Human	Clinical	Homo sapiens	1301	included	excluded	Not applicable	Not applicable	Not applicable
ERR137039.fasta	UK	2011	Human	Clinical	Homo sapiens	464	included	excluded	Not applicable	Not applicable	Not applicable
ERR137040.fasta	UK	2012	Human	Clinical	Homo sapiens	53	included	excluded	Not applicable	Not applicable	Not applicable
ERR137041.fasta	UK	2012	Human	Clinical	Homo sapiens	464	included	excluded	Not applicable	Not applicable	Not applicable
ERR137042.fasta	UK	2012	Human	Clinical	Homo sapiens	2135	included	excluded	Not applicable	Not applicable	Not applicable
ERR137043.fasta	UK	2012	Human	Clinical	Homo sapiens	2135	included	excluded	Not applicable	Not applicable	Not applicable
ERR137044.fasta	UK	2012	Human	Clinical	Homo sapiens	2030	included	excluded	Not applicable	Not applicable	Not applicable
ERR137045.fasta	UK	2012	Human	Clinical	Homo sapiens	2030	included	excluded	Not applicable	Not applicable	Not applicable
ERR137047.fasta	UK	2011	Human	Clinical	Homo sapiens	2135	included	excluded	Not applicable	Not applicable	Not applicable
ERR137048.fasta	UK	2011	Human	Clinical	Homo sapiens	51	included	excluded	Not applicable	Not applicable	Not applicable
ERR137049.fasta	UK	2011	Human	Clinical	Homo sapiens	573	included	excluded	Not applicable	Not applicable	Not applicable
ERR137050.fasta	UK	2011	Human	Clinical	Homo sapiens	53	included	excluded	Not applicable	Not applicable	Not applicable
ERR137051.fasta	UK	2011	Human	Clinical	Homo sapiens	574	included	excluded	Not applicable	Not applicable	Not applicable
ERR137052.fasta	UK	2012	Human	Clinical	Homo sapiens	21	included	excluded	Not applicable	Not applicable	Not applicable
ERR137053.fasta	UK	2012	Human	Clinical	Homo sapiens	2030	included	excluded	Not applicable	Not applicable	Not applicable
ERR137054.fasta	UK	2012	Human	Clinical	Homo sapiens	572	included	excluded	Not applicable	Not applicable	Not applicable
ERR137055.fasta	UK	2012	Human	Clinical	Homo sapiens	573	included	excluded	Not applicable	Not applicable	Not applicable
ERR137057.fasta	UK	2012	Human	Clinical	Homo sapiens	22	included	excluded	Not applicable	Not applicable	Not applicable
ERR137058.fasta	UK	2012	Human	Clinical	Homo sapiens	45	included	excluded	Not applicable	Not applicable	Not applicable
ERR137059.fasta	UK	2012	Human	Clinical	Homo sapiens	4526	included	excluded	Not applicable	Not applicable	Not applicable
ERR137060.fasta	UK	2012	Human	Clinical	Homo sapiens	574	included	excluded	Not applicable	Not applicable	Not applicable
ERR137061.fasta	UK	2012	Human	Clinical	Homo sapiens	2146	included	excluded	Not applicable	Not applicable	Not applicable
ERR137062.fasta	UK	2012	Human	Clinical	Homo sapiens	354	included	excluded	Not applicable	Not applicable	Not applicable
ERR137063.fasta	UK	2012	Human	Clinical	Homo sapiens	2863	included	excluded	Not applicable	Not applicable	Not applicable
ERR137064.fasta	UK	2012	Human	Clinical	Homo sapiens	45	included	excluded	Not applicable	Not applicable	Not applicable
ERR137065.fasta	UK	2012	Human	Clinical	Homo sapiens	21	included	excluded	Not applicable	Not applicable	Not applicable
ERR137066.fasta	UK	2012	Human	Clinical	Homo sapiens	48	included	excluded	Not applicable	Not applicable	Not applicable
ERR137069.fasta	UK	2012	Human	Clinical	Homo sapiens	61	included	excluded	Not applicable	Not applicable	Not applicable
ERR137072.fasta	UK	2012	Human	Clinical	Homo sapiens	5817	included	excluded	Not applicable	Not applicable	Not applicable
ERR137073.fasta	UK	2012	Human	Clinical	Homo sapiens	21	included	excluded	Not applicable	Not applicable	Not applicable
ERR137076.fasta	UK	2012	Human	Clinical	Homo sapiens	21	included	excluded	Not applicable	Not applicable	Not applicable
ERR137079.fasta	UK	2012	Human	Clinical	Homo sapiens	356	included	excluded	Not applicable	Not applicable	Not applicable
ERR137080.fasta	UK	2012	Human	Clinical	Homo sapiens	583	included	excluded	Not applicable	Not applicable	Not applicable
ERR137081.fasta	UK	2012	Human	Clinical	Homo sapiens	50	included	excluded	Not applicable	Not applicable	Not applicable
ERR137082.fasta	UK	2012	Human	Clinical	Homo sapiens	574	included	excluded	Not applicable	Not applicable	Not applicable
ERR137083.fasta	UK	2012	Human	Clinical	Homo sapiens	356	included	excluded	Not applicable	Not applicable	Not applicable
ERR137087.fasta	UK	2012	Human	Clinical	Homo sapiens	267	included	excluded	Not applicable	Not applicable	Not applicable
ERR137088.fasta	UK	2012	Human	Clinical	Homo sapiens	42	included	excluded	Not applicable	Not applicable	Not applicable
ERR137089.fasta	UK	2012	Human	Clinical	Homo sapiens	464	included	excluded	Not applicable	Not applicable	Not applicable
ERR137090.fasta	UK	2012	Human	Clinical	Homo sapiens	5818	included	excluded	Not applicable	Not applicable	Not applicable
ERR137091.fasta	UK	2012	Human	Clinical	Homo sapiens	2274	included	excluded	Not applicable	Not applicable	Not applicable
ERR137092.fasta	UK	2012	Human	Clinical	Homo sapiens	436	included	excluded	Not applicable	Not applicable	Not applicable
ERR137093.fasta	UK	2012	Human	Clinical	Homo sapiens	104	included	excluded	Not applicable	Not applicable	Not applicable
ERR137094.fasta	UK	2012	Human	Clinical	Homo sapiens	51	included	excluded	Not applicable	Not applicable	Not applicable
ERR148341.fasta	UK	2009	Human	Clinical	Homo sapiens	2122	included	excluded	Not applicable	Not applicable	Not applicable
ERR148342.fasta	UK	2009	Human	Clinical	Homo sapiens	137	included	excluded	Not applicable	Not applicable	Not applicable
ERR148344.fasta	UK	2009	Human	Clinical	Homo sapiens	2078	included	excluded	Not applicable	Not applicable	Not applicable
ERR148345.fasta	UK	2009	Human	Clinical	Homo sapiens	53	included	excluded	Not applicable	Not applicable	Not applicable
ERR148346.fasta	UK	2009	Human	Clinical	Homo sapiens	354	included	excluded	Not applicable	Not applicable	Not applicable
ERR148347.fasta	UK	2009	Human	Clinical	Homo sapiens	362	included	excluded	Not applicable	Not applicable	Not applicable
ERR148350.fasta	UK	2009	Human	Clinical	Homo sapiens	48	included	excluded	Not applicable	Not applicable	Not applicable
ERR148351.fasta	UK	2009	Human	Clinical	Homo sapiens	1326	included	excluded	Not applicable	Not applicable	Not applicable
ERR148352.fasta	UK	2009	Human	Clinical	Homo sapiens	1044	included	excluded	Not applicable	Not applicable	Not applicable
ERR148355.fasta	UK	2009	Human	Clinical	Homo sapiens	354	included	excluded	Not applicable	Not applicable	Not applicable
ERR148356.fasta	UK	2009	Human	Clinical	Homo sapiens	574	included	excluded	Not applicable	Not applicable	Not applicable
ERR148357.fasta	UK	2009	Human	Clinical	Homo sapiens	354	included	excluded	Not applicable	Not applicable	Not applicable
ERR148358.fasta	UK	2009	Human	Clinical	Homo sapiens	2135	included	excluded	Not applicable	Not applicable	Not applicable
ERR148359.fasta	UK	2009	Human	Clinical	Homo sapiens	917	included	excluded	Not applicable	Not applicable	Not applicable
ERR148360.fasta	UK	2009	Human	Clinical	Homo sapiens	436	included	excluded	Not applicable	Not applicable	Not applicable
ERR148362.fasta	UK	2009	Human	Clinical	Homo sapiens	572	included	excluded	Not applicable	Not applicable	Not applicable
ERR148363.fasta	UK	2009	Human	Clinical	Homo sapiens	2135	included	excluded	Not applicable	Not applicable	Not applicable
ERR148366.fasta	UK	2009	Human	Clinical	Homo sapiens	2078	included	excluded	Not applicable	Not applicable	Not applicable
ERR148367.fasta	UK	2009	Human	Clinical	Homo sapiens	257	included	excluded	Not applicable	Not applicable	Not applicable
ERR148368.fasta	UK	2009	Human	Clinical	Homo sapiens	2135	included	excluded	Not applicable	Not applicable	Not applicable
ERR148369.fasta	UK	2009	Human	Clinical	Homo sapiens	464	included	excluded	Not applicable	Not applicable	Not applicable
ERR148370.fasta	UK	2009	Human	Clinical	Homo sapiens	2135	included	excluded	Not applicable	Not applicable	Not applicable
ERR148372.fasta	UK	2009	Human	Clinical	Homo sapiens	48	included	excluded	Not applicable	Not applicable	Not applicable
ERR148374.fasta	UK	2009	Human	Clinical	Homo sapiens	2135	included	excluded	Not applicable	Not applicable	Not applicable
ERR148375.fasta	UK	2009	Human	Clinical	Homo sapiens	464	included	excluded	Not applicable	Not applicable	Not applicable
ERR148376.fasta	UK	2009	Human	Clinical	Homo sapiens	257	included	excluded	Not applicable	Not applicable	Not applicable
ERR148377.fasta	UK	2009	Human	Clinical	Homo sapiens	5	included	excluded	Not applicable	Not applicable	Not applicable
ERR148378.fasta	UK	2009	Human	Clinical	Homo sapiens	50	included	excluded	Not applicable	Not applicable	Not applicable
ERR148380.fasta	UK	2009	Human	Clinical	Homo sapiens	267	included	excluded	Not applicable	Not applicable	Not applicable
ERR148381.fasta	UK	2009	Human	Clinical	Homo sapiens	48	included	excluded	Not applicable	Not applicable	Not applicable
ERR189774.fasta	UK	2012	Human	Clinical	Homo sapiens	50	included	excluded	Not applicable	Not applicable	Not applicable
ERR189776.fasta	UK	2012	Human	Clinical	Homo sapiens	2033	included	excluded	Not applicable	Not applicable	Not applicable
ERR189777.fasta	UK	2012	Human	Clinical	Homo sapiens	5136	included	excluded	Not applicable	Not applicable	Not applicable
ERR189778.fasta	UK	2012	Human	Clinical	Homo sapiens	61	included	excluded	Not applicable	Not applicable	Not applicable
ERR189780.fasta	UK	2012	Human	Clinical	Homo sapiens	2109	included	excluded	Not applicable	Not applicable	Not applicable
ERR189781.fasta	UK	2012	Human	Clinical	Homo sapiens	572	included	excluded	Not applicable	Not applicable	Not applicable
ERR189782.fasta	UK	2012	Human	Clinical	Homo sapiens	5136	included	excluded	Not applicable	Not applicable	Not applicable
ERR189783.fasta	UK	2012	Human	Clinical	Homo sapiens	53	included	excluded	Not applicable	Not applicable	Not applicable
ERR189784.fasta	UK	2012	Human	Clinical	Homo sapiens	429	included	excluded	Not applicable	Not applicable	Not applicable
ERR189785.fasta	UK	2012	Human	Clinical	Homo sapiens	464	included	excluded	Not applicable	Not applicable	Not applicable
ERR189787.fasta	UK	2012	Human	Clinical	Homo sapiens	21	included	excluded	Not applicable	Not applicable	Not applicable
ERR189790.fasta	UK	2012	Human	Clinical	Homo sapiens	21	included	excluded	Not applicable	Not applicable	Not applicable
ERR189791.fasta	UK	2012	Human	Clinical	Homo sapiens	50	included	excluded	Not applicable	Not applicable	Not applicable
ERR189792.fasta	UK	2012	Human	Clinical	Homo sapiens	122	included	excluded	Not applicable	Not applicable	Not applicable
ERR189793.fasta	UK	2012	Human	Clinical	Homo sapiens	51	included	excluded	Not applicable	Not applicable	Not applicable
ERR189794.fasta	UK	2012	Human	Clinical	Homo sapiens	51	included	excluded	Not applicable	Not applicable	Not applicable
ERR189795.fasta	UK	2012	Human	Clinical	Homo sapiens	21	included	excluded	Not applicable	Not applicable	Not applicable
ERR189796.fasta	UK	2012	Human	Clinical	Homo sapiens	2850	included	excluded	Not applicable	Not applicable	Not applicable
ERR189797.fasta	UK	2012	Human	Clinical	Homo sapiens	5136	included	excluded	Not applicable	Not applicable	Not applicable
ERR189798.fasta	UK	2012	Human	Clinical	Homo sapiens	50	included	excluded	Not applicable	Not applicable	Not applicable
ERR189799.fasta	UK	2012	Human	Clinical	Homo sapiens	574	included	excluded	Not applicable	Not applicable	Not applicable
ERR189800.fasta	UK	2012	Human	Clinical	Homo sapiens	5136	included	excluded	Not applicable	Not applicable	Not applicable
ERR189801.fasta	UK	2012	Human	Clinical	Homo sapiens	50	included	excluded	Not applicable	Not applicable	Not applicable
ERR189802.fasta	UK	2012	Human	Clinical	Homo sapiens	4056	included	excluded	Not applicable	Not applicable	Not applicable
ERR189803.fasta	UK	2012	Human	Clinical	Homo sapiens	21	included	excluded	Not applicable	Not applicable	Not applicable
ERR189805.fasta	UK	2012	Human	Clinical	Homo sapiens	5794	included	excluded	Not applicable	Not applicable	Not applicable
ERR189806.fasta	UK	2012	Human	Clinical	Homo sapiens	50	included	excluded	Not applicable	Not applicable	Not applicable
ERR189808.fasta	UK	2012	Human	Clinical	Homo sapiens	22	included	excluded	Not applicable	Not applicable	Not applicable
ERR189809.fasta	UK	2012	Human	Clinical	Homo sapiens	257	included	excluded	Not applicable	Not applicable	Not applicable
ERR189810.fasta	UK	2012	Human	Clinical	Homo sapiens	5	included	excluded	Not applicable	Not applicable	Not applicable
ERR189811.fasta	UK	2012	Human	Clinical	Homo sapiens	5136	included	excluded	Not applicable	Not applicable	Not applicable
ERR189812.fasta	UK	2012	Human	Clinical	Homo sapiens	583	included	excluded	Not applicable	Not applicable	Not applicable
ERR189813.fasta	UK	2012	Human	Clinical	Homo sapiens	5136	included	excluded	Not applicable	Not applicable	Not applicable
ERR189814.fasta	UK	2012	Human	Clinical	Homo sapiens	48	included	excluded	Not applicable	Not applicable	Not applicable
ERR189815.fasta	UK	2012	Human	Clinical	Homo sapiens	257	included	excluded	Not applicable	Not applicable	Not applicable
ERR189816.fasta	UK	2012	Human	Clinical	Homo sapiens	257	included	excluded	Not applicable	Not applicable	Not applicable
ERR189817.fasta	UK	2012	Human	Clinical	Homo sapiens	574	included	excluded	Not applicable	Not applicable	Not applicable
ERR189818.fasta	UK	2012	Human	Clinical	Homo sapiens	5	included	excluded	Not applicable	Not applicable	Not applicable
ERR189819.fasta	UK	2012	Human	Clinical	Homo sapiens	61	included	excluded	Not applicable	Not applicable	Not applicable
ERR189820.fasta	UK	2012	Human	Clinical	Homo sapiens	21	included	excluded	Not applicable	Not applicable	Not applicable
ERR189821.fasta	UK	2012	Human	Clinical	Homo sapiens	5136	included	excluded	Not applicable	Not applicable	Not applicable
ERR189822.fasta	UK	2012	Human	Clinical	Homo sapiens	44	included	excluded	Not applicable	Not applicable	Not applicable
ERR189823.fasta	UK	2012	Human	Clinical	Homo sapiens	257	included	excluded	Not applicable	Not applicable	Not applicable
ERR189824.fasta	UK	2012	Human	Clinical	Homo sapiens	48	included	excluded	Not applicable	Not applicable	Not applicable
ERR189826.fasta	UK	2012	Human	Clinical	Homo sapiens	536	included	excluded	Not applicable	Not applicable	Not applicable
ERR189827.fasta	UK	2012	Human	Clinical	Homo sapiens	48	included	excluded	Not applicable	Not applicable	Not applicable
ERR189829.fasta	UK	2012	Human	Clinical	Homo sapiens	19	included	excluded	Not applicable	Not applicable	Not applicable
ERR189830.fasta	UK	2012	Human	Clinical	Homo sapiens	2030	included	excluded	Not applicable	Not applicable	Not applicable
ERR189831.fasta	UK	2012	Human	Clinical	Homo sapiens	1038	included	excluded	Not applicable	Not applicable	Not applicable
ERR189861.fasta	UK	2012	Human	Clinical	Homo sapiens	48	included	excluded	Not applicable	Not applicable	Not applicable
ERR189862.fasta	UK	2012	Human	Clinical	Homo sapiens	50	included	excluded	Not applicable	Not applicable	Not applicable
ERR189863.fasta	UK	2012	Human	Clinical	Homo sapiens	48	included	excluded	Not applicable	Not applicable	Not applicable
ERR189865.fasta	UK	2012	Human	Clinical	Homo sapiens	2274	included	excluded	Not applicable	Not applicable	Not applicable
ERR189866.fasta	UK	2012	Human	Clinical	Homo sapiens	21	included	excluded	Not applicable	Not applicable	Not applicable
ERR189867.fasta	UK	2012	Human	Clinical	Homo sapiens	257	included	excluded	Not applicable	Not applicable	Not applicable
ERR189868.fasta	UK	2012	Human	Clinical	Homo sapiens	21	included	excluded	Not applicable	Not applicable	Not applicable
ERR189869.fasta	UK	2012	Human	Clinical	Homo sapiens	51	included	excluded	Not applicable	Not applicable	Not applicable
ERR193142.fasta	UK	2011	Human	Clinical	Homo sapiens	403	included	excluded	Not applicable	Not applicable	Not applicable
ERR193143.fasta	UK	2011	Human	Clinical	Homo sapiens	403	included	excluded	Not applicable	Not applicable	Not applicable
ERR193145.fasta	UK	2011	Human	Clinical	Homo sapiens	5	included	excluded	Not applicable	Not applicable	Not applicable
ERR193146.fasta	UK	2011	Human	Clinical	Homo sapiens	573	included	excluded	Not applicable	Not applicable	Not applicable
ERR193147.fasta	UK	2011	Human	Clinical	Homo sapiens	573	included	excluded	Not applicable	Not applicable	Not applicable
ERR193150.fasta	UK	2012	Human	Clinical	Homo sapiens	356	included	excluded	Not applicable	Not applicable	Not applicable
ERR193151.fasta	UK	2012	Human	Clinical	Homo sapiens	25	included	excluded	Not applicable	Not applicable	Not applicable
ERR193152.fasta	UK	2012	Human	Clinical	Homo sapiens	45	included	excluded	Not applicable	Not applicable	Not applicable
ERR193154.fasta	UK	2012	Human	Clinical	Homo sapiens	6137	included	excluded	Not applicable	Not applicable	Not applicable
ERR193155.fasta	UK	2012	Human	Clinical	Homo sapiens	257	included	excluded	Not applicable	Not applicable	Not applicable
ERR193156.fasta	UK	2012	Human	Clinical	Homo sapiens	42	included	excluded	Not applicable	Not applicable	Not applicable
ERR193157.fasta	UK	2012	Human	Clinical	Homo sapiens	572	included	excluded	Not applicable	Not applicable	Not applicable
ERR193158.fasta	UK	2012	Human	Clinical	Homo sapiens	572	included	excluded	Not applicable	Not applicable	Not applicable
ERR193160.fasta	UK	2012	Human	Clinical	Homo sapiens	48	included	excluded	Not applicable	Not applicable	Not applicable
ERR193161.fasta	UK	2012	Human	Clinical	Homo sapiens	48	included	excluded	Not applicable	Not applicable	Not applicable
ERR193162.fasta	UK	2012	Human	Clinical	Homo sapiens	538	included	excluded	Not applicable	Not applicable	Not applicable
ERR193163.fasta	UK	2012	Human	Clinical	Homo sapiens	48	included	excluded	Not applicable	Not applicable	Not applicable
ERR193164.fasta	UK	2012	Human	Clinical	Homo sapiens	48	included	excluded	Not applicable	Not applicable	Not applicable
ERR193165.fasta	UK	2012	Human	Clinical	Homo sapiens	5136	included	excluded	Not applicable	Not applicable	Not applicable
ERR193166.fasta	UK	2012	Human	Clinical	Homo sapiens	227	included	excluded	Not applicable	Not applicable	Not applicable
ERR193167.fasta	UK	2012	Human	Clinical	Homo sapiens	266	included	excluded	Not applicable	Not applicable	Not applicable
ERR193168.fasta	UK	2012	Human	Clinical	Homo sapiens	48	included	excluded	Not applicable	Not applicable	Not applicable
ERR193169.fasta	UK	2012	Human	Clinical	Homo sapiens	257	included	excluded	Not applicable	Not applicable	Not applicable
ERR193170.fasta	UK	2012	Human	Clinical	Homo sapiens	5136	included	excluded	Not applicable	Not applicable	Not applicable
ERR193171.fasta	UK	2012	Human	Clinical	Homo sapiens	48	included	excluded	Not applicable	Not applicable	Not applicable
ERR193172.fasta	UK	2012	Human	Clinical	Homo sapiens	573	included	excluded	Not applicable	Not applicable	Not applicable
ERR193174.fasta	UK	2012	Human	Clinical	Homo sapiens	2133	included	excluded	Not applicable	Not applicable	Not applicable
ERR193175.fasta	UK	2012	Human	Clinical	Homo sapiens	5136	included	excluded	Not applicable	Not applicable	Not applicable
ERR193176.fasta	UK	2012	Human	Clinical	Homo sapiens	574	included	excluded	Not applicable	Not applicable	Not applicable
ERR193177.fasta	UK	2012	Human	Clinical	Homo sapiens	45	included	excluded	Not applicable	Not applicable	Not applicable
ERR193180.fasta	UK	2012	Human	Clinical	Homo sapiens	50	included	excluded	Not applicable	Not applicable	Not applicable
ERR193181.fasta	UK	2012	Human	Clinical	Homo sapiens	42	included	excluded	Not applicable	Not applicable	Not applicable
ERR193182.fasta	UK	2012	Human	Clinical	Homo sapiens	21	included	excluded	Not applicable	Not applicable	Not applicable
ERR193183.fasta	UK	2012	Human	Clinical	Homo sapiens	5136	included	excluded	Not applicable	Not applicable	Not applicable
ERR193184.fasta	UK	2012	Human	Clinical	Homo sapiens	21	included	excluded	Not applicable	Not applicable	Not applicable
ERR193186.fasta	UK	2012	Human	Clinical	Homo sapiens	257	included	excluded	Not applicable	Not applicable	Not applicable
ERR193187.fasta	UK	2012	Human	Clinical	Homo sapiens	48	included	excluded	Not applicable	Not applicable	Not applicable
ERR193188.fasta	UK	2012	Human	Clinical	Homo sapiens	21	included	excluded	Not applicable	Not applicable	Not applicable
ERR193189.fasta	UK	2012	Human	Clinical	Homo sapiens	44	included	excluded	Not applicable	Not applicable	Not applicable
ERR193190.fasta	UK	2012	Human	Clinical	Homo sapiens	21	included	excluded	Not applicable	Not applicable	Not applicable
ERR193191.fasta	UK	2012	Human	Clinical	Homo sapiens	48	included	excluded	Not applicable	Not applicable	Not applicable
ERR193192.fasta	UK	2012	Human	Clinical	Homo sapiens	267	included	excluded	Not applicable	Not applicable	Not applicable
ERR193193.fasta	UK	2012	Human	Clinical	Homo sapiens	6138	included	excluded	Not applicable	Not applicable	Not applicable
ERR193194.fasta	UK	2012	Human	Clinical	Homo sapiens	257	included	excluded	Not applicable	Not applicable	Not applicable
ERR193195.fasta	UK	2012	Human	Clinical	Homo sapiens	21	included	excluded	Not applicable	Not applicable	Not applicable
ERR193196.fasta	UK	2012	Human	Clinical	Homo sapiens	822	included	excluded	Not applicable	Not applicable	Not applicable
ERR193197.fasta	UK	2012	Human	Clinical	Homo sapiens	877	included	excluded	Not applicable	Not applicable	Not applicable
ERR193198.fasta	UK	2012	Human	Clinical	Homo sapiens	44	included	excluded	Not applicable	Not applicable	Not applicable
ERR193199.fasta	UK	2012	Human	Clinical	Homo sapiens	48	included	excluded	Not applicable	Not applicable	Not applicable
ERR193200.fasta	UK	2012	Human	Clinical	Homo sapiens	267	included	excluded	Not applicable	Not applicable	Not applicable
ERR193201.fasta	UK	2012	Human	Clinical	Homo sapiens	21	included	excluded	Not applicable	Not applicable	Not applicable
ERR193203.fasta	UK	2012	Human	Clinical	Homo sapiens	267	included	excluded	Not applicable	Not applicable	Not applicable
ERR193204.fasta	UK	2012	Human	Clinical	Homo sapiens	42	included	excluded	Not applicable	Not applicable	Not applicable
ERR193205.fasta	UK	2012	Human	Clinical	Homo sapiens	51	included	excluded	Not applicable	Not applicable	Not applicable
ERR193206.fasta	UK	2012	Human	Clinical	Homo sapiens	22	included	excluded	Not applicable	Not applicable	Not applicable
ERR193207.fasta	UK	2012	Human	Clinical	Homo sapiens	122	included	excluded	Not applicable	Not applicable	Not applicable
ERR193208.fasta	UK	2012	Human	Clinical	Homo sapiens	19	included	excluded	Not applicable	Not applicable	Not applicable
ERR193209.fasta	UK	2012	Human	Clinical	Homo sapiens	572	included	excluded	Not applicable	Not applicable	Not applicable
ERR193210.fasta	UK	2012	Human	Clinical	Homo sapiens	4776	included	excluded	Not applicable	Not applicable	Not applicable
ERR193211.fasta	UK	2012	Human	Clinical	Homo sapiens	19	included	excluded	Not applicable	Not applicable	Not applicable
ERR193213.fasta	UK	2012	Human	Clinical	Homo sapiens	48	included	excluded	Not applicable	Not applicable	Not applicable
ERR193214.fasta	UK	2012	Human	Clinical	Homo sapiens	5136	included	excluded	Not applicable	Not applicable	Not applicable
ERR193215.fasta	UK	2012	Human	Clinical	Homo sapiens	6886	included	excluded	Not applicable	Not applicable	Not applicable
ERR193216.fasta	UK	2012	Human	Clinical	Homo sapiens	19	included	excluded	Not applicable	Not applicable	Not applicable
ERR193217.fasta	UK	2012	Human	Clinical	Homo sapiens	45	included	excluded	Not applicable	Not applicable	Not applicable
ERR221288.fasta	UK	2012	Human	Clinical	Homo sapiens	51	included	excluded	Not applicable	Not applicable	Not applicable
ERR221289.fasta	UK	2012	Human	Clinical	Homo sapiens	48	included	excluded	Not applicable	Not applicable	Not applicable
ERR221292.fasta	UK	2012	Human	Clinical	Homo sapiens	606	included	excluded	Not applicable	Not applicable	Not applicable
ERR221293.fasta	UK	2012	Human	Clinical	Homo sapiens	122	included	excluded	Not applicable	Not applicable	Not applicable
ERR221294.fasta	UK	2012	Human	Clinical	Homo sapiens	312	included	excluded	Not applicable	Not applicable	Not applicable
ERR221295.fasta	UK	2012	Human	Clinical	Homo sapiens	5136	included	excluded	Not applicable	Not applicable	Not applicable
ERR221299.fasta	UK	2012	Human	Clinical	Homo sapiens	50	included	excluded	Not applicable	Not applicable	Not applicable
ERR221303.fasta	UK	2012	Human	Clinical	Homo sapiens	61	included	excluded	Not applicable	Not applicable	Not applicable
ERR221304.fasta	UK	2012	Human	Clinical	Homo sapiens	50	included	excluded	Not applicable	Not applicable	Not applicable
ERR221305.fasta	UK	2012	Human	Clinical	Homo sapiens	61	included	excluded	Not applicable	Not applicable	Not applicable
ERR221306.fasta	UK	2012	Human	Clinical	Homo sapiens	48	included	excluded	Not applicable	Not applicable	Not applicable
ERR221307.fasta	UK	2012	Human	Clinical	Homo sapiens	61	included	excluded	Not applicable	Not applicable	Not applicable
ERR221309.fasta	UK	2012	Human	Clinical	Homo sapiens	45	included	excluded	Not applicable	Not applicable	Not applicable
ERR221310.fasta	UK	2012	Human	Clinical	Homo sapiens	2219	included	excluded	Not applicable	Not applicable	Not applicable
ERR221312.fasta	UK	2012	Human	Clinical	Homo sapiens	5727	included	excluded	Not applicable	Not applicable	Not applicable
ERR221313.fasta	UK	2012	Human	Clinical	Homo sapiens	267	included	excluded	Not applicable	Not applicable	Not applicable
ERR221315.fasta	UK	2012	Human	Clinical	Homo sapiens	583	included	excluded	Not applicable	Not applicable	Not applicable
ERR221316.fasta	UK	2012	Human	Clinical	Homo sapiens	356	included	excluded	Not applicable	Not applicable	Not applicable
ERR221317.fasta	UK	2012	Human	Clinical	Homo sapiens	257	included	excluded	Not applicable	Not applicable	Not applicable
ERR221318.fasta	UK	2012	Human	Clinical	Homo sapiens	883	included	excluded	Not applicable	Not applicable	Not applicable
ERR221319.fasta	UK	2012	Human	Clinical	Homo sapiens	122	included	excluded	Not applicable	Not applicable	Not applicable
[truncated: 4,831 more rows]

## Sheet: Supplementary Dataset S3
FILE	Source	Group	goeBURST threshold
			671	636	531
MUO9_S89.fasta	Myodes glareolus	voles	3	5	21
MUO4-11-6_S81.fasta	Myodes glareolus	voles	3	5	21
MUO4-13-6_S77.fasta	Myodes glareolus	voles	3	5	21
MUO2-9-6_S88.fasta	Myodes glareolus	voles	3	5	21
MUO3-13-6_S78.fasta	Myodes rutilus	voles	3	5	21
MUO1-12-6_S79.fasta	Myodes rutilus	voles	3	5	21
MUO7-9-6_S86.fasta	Myodes rutilus	voles	3	5	21
MUO2-10-6_S85.fasta	Myodes rutilus	voles	3	5	21
MUO2-11-6_S83.fasta	Myodes rutilus	voles	3	5	21
1744P-24-10-17_S38.fasta	Microtus agrestis	voles	2	2	7
1743P-24-10-17_S20.fasta	Microtus agrestis	voles	2	2	7
X1702_S53.fasta	Microtus agrestis	voles	2	2	7
X1719_S51.fasta	Microtus agrestis	voles	2	2	7
X1682_S57.fasta	Microtus agrestis	voles	2	2	7
X1721_S49.fasta	Microtus agrestis	voles	2	2	7
FIXT-35.fasta	Microtus agrestis	voles	2	2	7
X1730_S94.fasta	Microtus agrestis	voles	2	2	7
FIXT-66.fasta	Microtus levis	voles	2	2	7
1745P-24-10-17_S22.fasta	Myodes glareolus	voles	2	2	7
1749P-24-10-17_S24.fasta	Myodes glareolus	voles	2	2	7
1763P-24-10-17_S8.fasta	Myodes glareolus	voles	2	2	7
1748P-24-10-17_S23.fasta	Myodes glareolus	voles	2	2	7
1754P-24-10-17_S21.fasta	Myodes glareolus	voles	2	2	7
1755P-24-10-17_S4.fasta	Myodes glareolus	voles	2	2	7
1767P-24-10-17_S10.fasta	Myodes glareolus	voles	2	2	7
1750P-24-10-17_S25.fasta	Myodes glareolus	voles	2	2	7
1751P-24-10-17_S26.fasta	Myodes glareolus	voles	2	2	7
1775P-24-10-17_S28.fasta	Myodes glareolus	voles	2	2	7
1778P-24-10-17_S14.fasta	Myodes glareolus	voles	2	2	7
MUO3-11-6_S82.fasta	Myodes glareolus	voles	2	2	7
MUO4-9-6_S87.fasta	Myodes glareolus	voles	2	2	7
1757P-24-10-17_S6.fasta	Myodes glareolus	voles	2	2	7
1776P-24-10-17_S13.fasta	Myodes glareolus	voles	2	2	7
FIXT-69.fasta	Myodes glareolus	voles	2	2	7
FIXT-76.fasta	Myodes glareolus	voles	2	2	7
MUO3_S90.fasta	Myodes glareolus	voles	2	2	7
MUO17-13-6_S76.fasta	Myodes glareolus	voles	2	2	7
MUO3-14-6_S74.fasta	Myodes glareolus	voles	2	2	7
FIXT-44.fasta	Myodes glareolus	voles	2	2	7
1760P-24-10-17_S7.fasta	Myodes glareolus	voles	2	2	7
1747P-24-10-17_S2.fasta	Myodes glareolus	voles	2	2	7
X1671_S59.fasta	Myodes glareolus	voles	2	2	7
1741P-13-10-17_S19.fasta	Myodes glareolus	voles	2	2	7
1773P-24-10-17_S12.fasta	Myodes glareolus	voles	2	2	7
1746P-24-10-17_S39.fasta	Myodes glareolus	voles	2	2	7
1752P-24-10-17_S35.fasta	Myodes glareolus	voles	2	2	7
1753P-24-10-17_S3.fasta	Myodes glareolus	voles	2	2	7
1756P-24-10-17_S5.fasta	Myodes glareolus	voles	2	2	7
1758P-24-10-17_S27.fasta	Myodes glareolus	voles	2	2	7
1766P-24-10-17_S9.fasta	Myodes glareolus	voles	2	2	7
1772P-24-10-17_S11.fasta	Myodes glareolus	voles	2	2	7
PIS17-2-6-15_S73.fasta	Myodes glareolus	voles	2	2	7
1789M-25-10-17_S37.fasta	Myodes glareolus	voles	2	2	7
FIXT-38.fasta	Myodes glareolus	voles	2	2	7
FIXT-57.fasta	Myodes glareolus	voles	2	2	7
FIXT-77.fasta	Myodes glareolus	voles	2	2	7
PIS25-2-6-15_S71.fasta	Myodes glareolus	voles	2	2	7
PIS27-2-6-15_S70.fasta	Myodes glareolus	voles	2	2	7
X1704_S52.fasta	Myodes glareolus	voles	2	2	7
1727P-16-10-17_S18.fasta	Myodes glareolus	voles	2	2	7
1690M-13-10-17_S32.fasta	Myodes glareolus	voles	2	2	7
FIXT-54.fasta	Myodes glareolus	voles	2	2	7
1715P-13-10-17_S34.fasta	Myodes glareolus	voles	2	2	7
1720P-14-10-17_S17.fasta	Myodes glareolus	voles	2	2	7
TOH13-3-10-17_S41.fasta	Myodes glareolus	voles	2	2	7
X1720_S50.fasta	Myodes glareolus	voles	2	2	7
1685M-12-10-17_S29.fasta	Myodes glareolus	voles	2	2	7
TOH12-3-10-17_S40.fasta	Myodes glareolus	voles	2	2	7
1714P-13-10-17_S16.fasta	Myodes glareolus	voles	2	2	7
1688M-13-10-17_S31.fasta	Myodes glareolus	voles	2	2	7
1691M-13-10-17_S33.fasta	Myodes glareolus	voles	2	2	7
1687M-13-10-17_S30.fasta	Myodes glareolus	voles	2	2	7
1710P-13-10-17_S15.fasta	Myodes glareolus	voles	2	2	7
MUH1_S92.fasta	Myodes glareolus	voles	2	2	7
X1676_S58.fasta	Myodes glareolus	voles	2	2	7
MUH5-3-10-17_S42.fasta	Myodes glareolus	voles	2	2	7
FIXT-59.fasta	Myodes glareolus	voles	2	2	7
X1731_S93.fasta	Myodes glareolus	voles	2	2	7
FIXT-63.fasta	Myodes glareolus	voles	2	2	7
FIXT-68.fasta	Myodes glareolus	voles	2	2	7
1788M-25-10-17_S36.fasta	Myodes glareolus	voles	2	2	7
FIXT-74.fasta	Myodes glareolus	voles	2	2	7
FIXT-62.fasta	Myodes glareolus	voles	2	2	7
X1694_S56.fasta	Myodes glareolus	voles	2	2	7
PYH5-3-6-15_S69.fasta	Myodes glareolus	voles	2	2	7
X1695_S55.fasta	Myodes glareolus	voles	2	2	7
KOL-1-4-6-15_S68.fasta	Myodes glareolus	voles	2	2	7
PYH1_S91.fasta	Myodes glareolus	voles	2	2	7
X1699_S54.fasta	Myodes glareolus	voles	2	2	7
MUO2-14-6_S75.fasta	Myodes rutilus	voles	2	2	7
AF3_S46.fasta	Apodemus flavicollis	mice	1	3	13
AF6_S43.fasta	Apodemus flavicollis	mice	1	3	13
AF5_S44.fasta	Apodemus flavicollis	mice	1	3	13
AF8_S41.fasta	Apodemus flavicollis	mice	1	3	13
AF9_S40.fasta	Apodemus flavicollis	mice	1	3	13
AF36_S32.fasta	Apodemus flavicollis	mice	1	3	13
AF39_S31.fasta	Apodemus flavicollis	mice	1	3	13
AF1_S47.fasta	Apodemus flavicollis	mice	1	3	13
AF7_S42.fasta	Apodemus flavicollis	mice	1	3	13
AF56_S62.fasta	Apodemus flavicollis	mice	1	3	13
AF59_S61.fasta	Apodemus flavicollis	mice	1	3	13
AF22_S35.fasta	Apodemus flavicollis	mice	1	3	13
AF45_S28.fasta	Apodemus flavicollis	mice	1	3	13
FIXT-50.fasta	Apodemus flavicollis	mice	1	3	13
FIXT-52.fasta	Apodemus flavicollis	mice	1	3	13
FIXT-51.fasta	Apodemus flavicollis	mice	1	3	13
FIXT-71.fasta	Apodemus flavicollis	mice	1	3	13
FIXT-53.fasta	Apodemus flavicollis	mice	1	3	13
FIXT-79.fasta	Apodemus flavicollis	mice	1	3	13
FIXT-73.fasta	Apodemus flavicollis	mice	1	3	13
FIXT-70.fasta	Apodemus flavicollis	mice	1	3	13
FIXT-72.fasta	Apodemus flavicollis	mice	1	3	13
FIXT-40.fasta	Apodemus flavicollis	mice	1	3	13
FIXT-64.fasta	Apodemus flavicollis	mice	1	3	13
FIXT-36.fasta	Apodemus flavicollis	mice	1	3	13
FIXT-78.fasta	Apodemus flavicollis	mice	1	3	13
FIXT-34.fasta	Apodemus flavicollis	mice	1	3	13
FIXT-41.fasta	Apodemus flavicollis	mice	1	3	13
AF48_S66.fasta	Apodemus flavicollis	mice	1	3	13
FIXT-67.fasta	Apodemus flavicollis	mice	1	3	13
FIXT-39.fasta	Apodemus flavicollis	mice	1	3	13
FIXT-43.fasta	Apodemus flavicollis	mice	1	3	13
AF41_S30.fasta	Apodemus flavicollis	mice	1	3	13
FIXT-42.fasta	Apodemus flavicollis	mice	1	3	13
AF20_S37.fasta	Apodemus flavicollis	mice	1	3	13
FIXT-60.fasta	Apodemus flavicollis	mice	1	3	13
AF18_S39.fasta	Apodemus flavicollis	mice	1	3	13
AF55_S63.fasta	Apodemus flavicollis	mice	1	3	13
AF53_S64.fasta	Apodemus flavicollis	mice	1	3	13
AF44_S29.fasta	Apodemus flavicollis	mice	1	3	13
AF47_S67.fasta	Apodemus flavicollis	mice	1	3	13
AF49_S65.fasta	Apodemus flavicollis	mice	1	3	13
FIXT-61.fasta	Apodemus flavicollis	mice	1	3	13
FIXT-49.fasta	Micromys minutus	mice	1	3	27
FIXT-55.fasta	Micromys minutus	mice	1	3	27
1730P-16-10-17_S1.fasta	Micromys minutus	mice	1	3	27
FIXT-48.fasta	Micromys minutus	mice	1	3	27
FIXT-58.fasta	Micromys minutus	mice	1	3	27
FIXT-56.fasta	Micromys minutus	mice	1	3	27
FIXT-47.fasta	Myodes glareolus	voles	1	8	54
FIXT-37.fasta	Myodes glareolus	voles	1	8	54
FIXT-75.fasta	Apodemus flavicollis	mice	1	1	2
FIXT-45.fasta	Apodemus flavicollis	mice	1	8	54
SO-72.fasta	Anas platyrhynchos	others	1	1	1
SO-89.fasta	Anas platyrhynchos	others	1	1	1
SO-55.fasta	Anas platyrhynchos	others	1	1	1
SO-49.fasta	Anas platyrhynchos	others	1	1	1
SO-28.fasta	Anas platyrhynchos	others	1	1	1
SO-4.fasta	Anas platyrhynchos	others	1	1	1
SO-67.fasta	Anas platyrhynchos	others	1	1	1
SO-14.fasta	Anas platyrhynchos	others	1	1	15
SO-26.fasta	Anas platyrhynchos	others	1	1	15
SO-74.fasta	Anas platyrhynchos	others	1	1	16
SO-73.fasta	Anas platyrhynchos	others	1	1	16
IN_Cj_FI_163.fasta	Anas platyrhynchos	others	1	1	2
IN_Cj_FI_151.fasta	Anas platyrhynchos	others	1	1	2
SO-16.fasta	Anas platyrhynchos	others	1	1	15
SO-19.fasta	Anas platyrhynchos	others	1	1	15
SO-21.fasta	Anas platyrhynchos	others	1	1	15
SO-54.fasta	Anas platyrhynchos	others	1	1	15
SO-22.fasta	Anas platyrhynchos	others	1	1	15
SO-37.fasta	Anas platyrhynchos	others	1	1	15
SO-8.fasta	Anas platyrhynchos	others	1	1	15
SO-50.fasta	Anas platyrhynchos	others	1	1	16
SO-29.fasta	Anas platyrhynchos	others	1	1	15
SO-85.fasta	Anas platyrhynchos	others	1	1	15
SO-17.fasta	Anas platyrhynchos	others	1	1	15
SO-12.fasta	Anas platyrhynchos	others	1	1	35
SO-76.fasta	Anas platyrhynchos	others	1	1	16
SO-92.fasta	Anas platyrhynchos	others	1	1	16
SO-79.fasta	Anas platyrhynchos	others	1	1	16
SO-80.fasta	Anas platyrhynchos	others	1	1	16
SO-96.fasta	Anas platyrhynchos	others	1	1	16
SO-75.fasta	Anas platyrhynchos	others	1	1	16
SO-68.fasta	Anas platyrhynchos	others	1	1	36
SS5R.fasta	Anas platyrhynchos	others	1	1	16
SS7R.fasta	Anas platyrhynchos	others	1	1	16
SO-39.fasta	Anas platyrhynchos	others	1	1	16
SO-64.fasta	Anas platyrhynchos	others	1	1	16
SO-71.fasta	Anas platyrhynchos	others	1	1	16
SS6R.fasta	Anas platyrhynchos	others	1	1	10
SRR3215269.fasta	Bos taurus	others	1	1	1
SRR3215268.fasta	Bos taurus	others	1	1	1
SRR2637255.fasta	Bos taurus	others	1	1	1
SRR2968319.fasta	Bos taurus	others	1	1	1
SRR2968318.fasta	Bos taurus	others	1	1	1
SRR2968322.fasta	Bos taurus	others	1	1	1
SRR2968320.fasta	Bos taurus	others	1	1	1
IN_Cj_FI_110.fasta	Bos taurus	others	1	1	1
IN_Cj_AU_174.fasta	Bos taurus	others	1	1	1
IN_Cj_AU_175.fasta	Bos taurus	others	1	1	1
IN_Cj_AU_180.fasta	Bos taurus	others	1	1	1
SRR3138675.fasta	Bos taurus	others	1	1	1
SRR3138671.fasta	Bos taurus	others	1	1	1
SRR3140098.fasta	Bos taurus	others	1	1	1
SRR3140147.fasta	Bos taurus	others	1	1	1
IN_Cj_FI_131.fasta	Bos taurus	others	1	1	1
IN_Cj_FI_100.fasta	Bos taurus	others	1	1	1
IN_Cj_FI_125.fasta	Bos taurus	others	1	1	1
SRR3091804.fasta	Bos taurus	others	1	1	1
SRR3091810.fasta	Bos taurus	others	1	1	1
IN_Cj_FI_097.fasta	Bos taurus	others	1	1	1
IN_Cj_FI_124.fasta	Bos taurus	others	1	1	1
SRR2985018.fasta	Bos taurus	others	1	1	1
SRR2985019.fasta	Bos taurus	others	1	1	1
SRR3185263.fasta	Bos taurus	others	1	1	1
SRR3138668.fasta	Bos taurus	others	1	1	1
IN_Cj_FI_130.fasta	Bos taurus	others	1	1	1
IN_Cj_FI_129.fasta	Bos taurus	others	1	1	1
IN_Cj_AU_187.fasta	Bos taurus	others	1	1	1
IN_Cj_AU_193.fasta	Bos taurus	others	1	1	1
IN_Cj_AU_189.fasta	Bos taurus	others	1	1	1
IN_Cj_AU_188.fasta	Bos taurus	others	1	1	1
IN_Cj_AU_172.fasta	Bos taurus	others	1	1	1
IN_Cj_AU_173.fasta	Bos taurus	others	1	1	1
SRR2583237.fasta	Bos taurus	others	1	1	1
SRR2968572.fasta	Bos taurus	others	1	1	1
SRR2968575.fasta	Bos taurus	others	1	1	1
SRR3194381.fasta	Bos taurus	others	1	1	1
SRR3201120.fasta	Bos taurus	others	1	1	1
SRR3183449.fasta	Bos taurus	others	1	1	1
SRR3209758.fasta	Bos taurus	others	1	1	1
SRR3479995.fasta	Bos taurus	others	1	1	1
Lehma_755.fasta	Bos taurus	others	1	1	1
Maito_1_10_01__2003.fasta	Bos taurus	others	1	1	1
Lehma_204R.fasta	Bos taurus	others	1	1	1
Maito_B_16_01_2003.fasta	Bos taurus	others	1	1	1
SRR3210430.fasta	Bos taurus	others	1	1	1
SRR3210431.fasta	Bos taurus	others	1	1	1
SRR2962351.fasta	Bos taurus	others	1	1	24
IN_Cj_FI_021.fasta	Bos taurus	others	1	1	2
SRR2962451.fasta	Bos taurus	others	1	1	2
SRR3479936.fasta	Bos taurus	others	1	1	2
SRR3480034.fasta	Bos taurus	others	1	1	2
SRR3138667.fasta	Bos taurus	others	1	1	2
SRR3480029.fasta	Bos taurus	others	1	1	2
SRR2968571.fasta	Bos taurus	others	1	1	2
SRR2239871.fasta	Bos taurus	others	1	1	2
SRR3210427.fasta	Bos taurus	others	1	1	2
SRR3201117.fasta	Bos taurus	others	1	1	2
SRR3215131.fasta	Bos taurus	others	1	1	2
SRR2962345.fasta	Bos taurus	others	1	1	43
SRR2962343.fasta	Bos taurus	others	1	1	43
IN_Cj_AU_194.fasta	Bos taurus	others	1	1	1
IN_Cj_AU_195.fasta	Bos taurus	others	1	1	1
SRR2976789.fasta	Bos taurus	others	1	1	1
SRR3185260.fasta	Bos taurus	others	1	1	1
SRR3321637.fasta	Bos taurus	others	1	1	1
SRR3185905.fasta	Bos taurus	others	1	1	1
IN_Cj_AU_184.fasta	Bos taurus	others	1	1	1
IN_Cj_AU_179.fasta	Bos taurus	others	1	1	1
IN_Cj_AU_178.fasta	Bos taurus	others	1	1	1
IN_Cj_AU_201.fasta	Bos taurus	others	1	1	1
SRR2962447.fasta	Bos taurus	others	1	1	1
SRR3201100.fasta	Bos taurus	others	1	1	1
SRR3185902.fasta	Bos taurus	others	1	1	1
SRR3113817.fasta	Bos taurus	others	1	1	1
SRR2976781.fasta	Bos taurus	others	1	1	1
SRR2962453.fasta	Bos taurus	others	1	1	1
SRR2727694.fasta	Bos taurus	others	1	1	1
SRR3138538.fasta	Bos taurus	others	1	1	1
SRR3148243.fasta	Bos taurus	others	1	1	1
SRR3480036.fasta	Bos taurus	others	1	1	1
SRR3140075.fasta	Bos taurus	others	1	1	1
SRR3138528.fasta	Bos taurus	others	1	1	1
SRR3138647.fasta	Bos taurus	others	1	1	1
SRR3183482.fasta	Bos taurus	others	1	1	1
SRR3140080.fasta	Bos taurus	others	1	1	1
SRR3140085.fasta	Bos taurus	others	1	1	1
SRR3140077.fasta	Bos taurus	others	1	1	1
SRR3201125.fasta	Bos taurus	others	1	1	1
SRR3215293.fasta	Bos taurus	others	1	1	1
SRR3215290.fasta	Bos taurus	others	1	1	1
SRR3129819.fasta	Bos taurus	others	1	1	1
SRR3201099.fasta	Bos taurus	others	1	1	1
SRR3113811.fasta	Bos taurus	others	1	1	1
SRR2239879.fasta	Bos taurus	others	1	1	1
SRR3321643.fasta	Bos taurus	others	1	1	1
SRR3475873.fasta	Bos taurus	others	1	1	1
SRR2976825.fasta	Bos taurus	others	1	1	1
SRR2889262.fasta	Bos taurus	others	1	1	1
SRR3183467.fasta	Bos taurus	others	1	1	1
SRR3350906.fasta	Bos taurus	others	1	1	1
SRR2727699.fasta	Bos taurus	others	1	1	1
SRR2962442.fasta	Bos taurus	others	1	1	1
SRR3196686.fasta	Bos taurus	others	1	1	1
SRR3196142.fasta	Bos taurus	others	1	1	1
SRR3201101.fasta	Bos taurus	others	1	1	1
SRR3350799.fasta	Bos taurus	others	1	1	1
SRR2727982.fasta	Bos taurus	others	1	1	1
SRR3183457.fasta	Bos taurus	others	1	1	1
SRR3171764.fasta	Bos taurus	others	1	1	1
IN_Cj_FI_103.fasta	Bos taurus	others	1	1	1
SRR3350814.fasta	Bos taurus	others	1	1	1
SRR3479930.fasta	Bos taurus	others	1	1	1
IN_Cj_FI_101.fasta	Bos taurus	others	1	1	1
IN_Cj_FI_107.fasta	Bos taurus	others	1	1	1
IN_Cj_FI_108.fasta	Bos taurus	others	1	1	1
IN_Cj_FI_126.fasta	Bos taurus	others	1	1	1
IN_Cj_FI_102.fasta	Bos taurus	others	1	1	1
SRR3321633.fasta	Bos taurus	others	1	1	1
IN_Cj_FI_104.fasta	Bos taurus	others	1	1	1
SRR3350897.fasta	Bos taurus	others	1	1	1
SRR3138683.fasta	Bos taurus	others	1	1	1
SRR3185258.fasta	Bos taurus	others	1	1	1
IN_Cj_FI_105.fasta	Bos taurus	others	1	1	1
IN_Cj_FI_127.fasta	Bos taurus	others	1	1	1
SRR2962455.fasta	Bos taurus	others	1	1	1
SRR3091838.fasta	Bos taurus	others	1	1	1
SRR3479994.fasta	Bos taurus	others	1	1	1
SRR3183484.fasta	Bos taurus	others	1	1	1
SRR2962342.fasta	Bos taurus	others	1	1	1
SRR3185903.fasta	Bos taurus	others	1	1	1
SRR3183451.fasta	Bos taurus	others	1	1	1
SRR3185255.fasta	Bos taurus	others	1	1	1
SRR3350809.fasta	Bos taurus	others	1	1	1
SRR3183483.fasta	Bos taurus	others	1	1	1
SRR2727698.fasta	Bos taurus	others	1	1	1
IN_Cj_FI_106.fasta	Bos taurus	others	1	1	1
SRR2728206.fasta	Bos taurus	others	1	1	1
SRR3138545.fasta	Bos taurus	others	1	1	1
SRR3138672.fasta	Bos taurus	others	1	1	1
SRR3138686.fasta	Bos taurus	others	1	1	1
SRR3402096.fasta	Bos taurus	others	1	1	1
SRR2727697.fasta	Bos taurus	others	1	1	1
SRR3350887.fasta	Bos taurus	others	1	1	1
SRR3113813.fasta	Bos taurus	others	1	1	1
SRR3480031.fasta	Bos taurus	others	1	1	1
SRR3178434.fasta	Bos taurus	others	1	1	1
SRR2423684.fasta	Bos taurus	others	1	1	1
SRR3201107.fasta	Bos taurus	others	1	1	1
SRR3319978.fasta	Bos taurus	others	1	1	1
SRR2962350.fasta	Bos taurus	others	1	1	1
SRR2915950.fasta	Bos taurus	others	1	1	1
SRR2915951.fasta	Bos taurus	others	1	1	1
SRR2962344.fasta	Bos taurus	others	1	1	1
SRR2962347.fasta	Bos taurus	others	1	1	1
SRR2962346.fasta	Bos taurus	others	1	1	1
SRR2962341.fasta	Bos taurus	others	1	1	1
SRR2962349.fasta	Bos taurus	others	1	1	1
SRR2962348.fasta	Bos taurus	others	1	1	1
SRR3196127.fasta	Bos taurus	others	1	1	1
SRR3140162.fasta	Bos taurus	others	1	1	1
SRR3350839.fasta	Bos taurus	others	1	1	1
SRR3475844.fasta	Bos taurus	others	1	1	1
SRR2131802.fasta	Bos taurus	others	1	1	1
SRR2239860.fasta	Bos taurus	others	1	1	1
IN_Cj_FI_036.fasta	Bos taurus	others	1	1	1
SRR3199489.fasta	Bos taurus	others	1	1	1
SRR3321635.fasta	Bos taurus	others	1	1	1
SRR3091821.fasta	Bos taurus	others	1	1	1
SRR2239874.fasta	Bos taurus	others	1	1	1
SRR3201123.fasta	Bos taurus	others	1	1	1
SRR3241809.fasta	Bos taurus	others	1	1	1
SRR2727981.fasta	Bos taurus	others	1	1	1
SRR3196135.fasta	Bos taurus	others	1	1	1
SRR2239848.fasta	Bos taurus	others	1	1	1
IN_Cj_FI_034.fasta	Bos taurus	others	1	1	1
IN_Cj_AU_197.fasta	Bos taurus	others	1	1	1
SRR3199585.fasta	Bos taurus	others	1	1	1
SRR2976753.fasta	Bos taurus	others	1	1	1
SRR3091842.fasta	Bos taurus	others	1	1	1
SRR3201110.fasta	Bos taurus	others	1	1	1
SRR2976787.fasta	Bos taurus	others	1	1	1
SRR2976752.fasta	Bos taurus	others	1	1	1
SRR3140163.fasta	Bos taurus	others	1	1	1
SRR3479926.fasta	Bos taurus	others	1	1	1
SRR3091801.fasta	Bos taurus	others	1	1	1
IN_Cj_FI_035.fasta	Bos taurus	others	1	1	1
IN_Cj_AU_185.fasta	Bos taurus	others	1	1	1
IN_Cj_FI_096.fasta	Bos taurus	others	1	1	1
SRR3138670.fasta	Bos taurus	others	1	1	1
SRR3185904.fasta	Bos taurus	others	1	1	1
SRR3321632.fasta	Bos taurus	others	1	1	1
SRR3350821.fasta	Bos taurus	others	1	1	1
SRR3229317.fasta	Bos taurus	others	1	1	1
SRR3229313.fasta	Bos taurus	others	1	1	1
SRR3402091.fasta	Bos taurus	others	1	1	1
IN_Cj_AU_171.fasta	Bos taurus	others	1	1	1
IN_Cj_FI_123.fasta	Bos taurus	others	1	1	1
SRR3350850.fasta	Bos taurus	others	1	1	1
SRR3475871.fasta	Bos taurus	others	1	1	1
SRR3350812.fasta	Bos taurus	others	1	1	1
SRR3350802.fasta	Bos taurus	others	1	1	1
SRR2976796.fasta	Bos taurus	others	1	1	1
SRR3185979.fasta	Bos taurus	others	1	1	1
SRR2239864.fasta	Bos taurus	others	1	1	1
SRR3091795.fasta	Bos taurus	others	1	1	1
SRR3201121.fasta	Bos taurus	others	1	1	1
SRR3183476.fasta	Bos taurus	others	1	1	1
SRR3183468.fasta	Bos taurus	others	1	1	1
SRR3171750.fasta	Bos taurus	others	1	1	1
SRR2239853.fasta	Bos taurus	others	1	1	1
IN_Cj_FI_134.fasta	Bos taurus	others	1	1	1
IN_Cj_FI_099.fasta	Bos taurus	others	1	1	1
IN_Cj_FI_098.fasta	Bos taurus	others	1	1	1
SRR3350836.fasta	Bos taurus	others	1	1	1
SRR3171748.fasta	Bos taurus	others	1	1	1
SRR3138676.fasta	Bos taurus	others	1	1	1
SRR3479987.fasta	Bos taurus	others	1	1	1
SRR3475856.fasta	Bos taurus	others	1	1	1
SRR3183459.fasta	Bos taurus	others	1	1	1
SRR3350788.fasta	Bos taurus	others	1	1	1
SRR3350889.fasta	Bos taurus	others	1	1	1
SRR3138649.fasta	Bos taurus	others	1	1	1
SRR3138673.fasta	Bos taurus	others	1	1	1
SRR2423689.fasta	Bos taurus	others	1	1	1
SRR3140084.fasta	Bos taurus	others	1	1	1
SRR3196132.fasta	Bos taurus	others	1	1	1
SRR3479925.fasta	Bos taurus	others	1	1	1
SRR3479932.fasta	Bos taurus	others	1	1	1
SRR3091794.fasta	Bos taurus	others	1	1	1
IN_Cj_AU_181.fasta	Bos taurus	others	1	1	1
SRR3350852.fasta	Bos taurus	others	1	1	1
SRR3201106.fasta	Bos taurus	others	1	1	1
SRR3201102.fasta	Bos taurus	others	1	1	1
SRR1999649.fasta	Bos taurus	others	1	1	1
SRR3138653.fasta	Bos taurus	others	1	1	1
SRR3475786.fasta	Bos taurus	others	1	1	1
SRR2728205.fasta	Bos taurus	others	1	1	1
SRR3319993.fasta	Bos taurus	others	1	1	1
SRR3138532.fasta	Bos taurus	others	1	1	1
SRR3140160.fasta	Bos taurus	others	1	1	1
SRR3201105.fasta	Bos taurus	others	1	1	1
SRR3148247.fasta	Bos taurus	others	1	1	1
SRR3201108.fasta	Bos taurus	others	1	1	1
SRR3138660.fasta	Bos taurus	others	1	1	1
SRR2727685.fasta	Bos taurus	others	1	1	1
SRR3138533.fasta	Bos taurus	others	1	1	1
SRR3183462.fasta	Bos taurus	others	1	1	1
SRR2728207.fasta	Bos taurus	others	1	1	1
SRR3171758.fasta	Bos taurus	others	1	1	1
SRR2727680.fasta	Bos taurus	others	1	1	1
SRR3199584.fasta	Bos taurus	others	1	1	1
SRR2889307.fasta	Bos taurus	others	1	1	1
SRR3350904.fasta	Bos taurus	others	1	1	1
SRR3113832.fasta	Bos taurus	others	1	1	1
SRR3350834.fasta	Bos taurus	others	1	1	1
SRR3201124.fasta	Bos taurus	others	1	1	1
SRR2976822.fasta	Bos taurus	others	1	1	1
SRR2239875.fasta	Bos taurus	others	1	1	1
SRR2976804.fasta	Bos taurus	others	1	1	1
SRR3475824.fasta	Bos taurus	others	1	1	1
SRR3201098.fasta	Bos taurus	others	1	1	1
SRR3350891.fasta	Bos taurus	others	1	1	1
IN_Cj_AU_177.fasta	Bos taurus	others	1	1	1
IN_Cj_FI_128.fasta	Bos taurus	others	1	1	1
IN_Cj_FI_111.fasta	Bos taurus	others	1	1	1
SRR3201119.fasta	Bos taurus	others	1	1	1
SRR3350801.fasta	Bos taurus	others	1	1	1
SRR2727730.fasta	Bos taurus	others	1	1	1
SRR3138546.fasta	Bos taurus	others	1	1	1
SRR2962441.fasta	Bos taurus	others	1	1	1
SRR2968574.fasta	Bos taurus	others	1	1	1
SRR2976788.fasta	Bos taurus	others	1	1	1
SRR3201111.fasta	Bos taurus	others	1	1	1
SRR2727731.fasta	Bos taurus	others	1	1	1
SRR3319988.fasta	Bos taurus	others	1	1	1
SRR3148332.fasta	Bos taurus	others	1	1	1
SRR3183463.fasta	Bos taurus	others	1	1	1
SRR3138681.fasta	Bos taurus	others	1	1	1
IN_Cj_AU_182.fasta	Bos taurus	others	1	1	1
IN_Cj_AU_192.fasta	Bos taurus	others	1	1	1
IN_Cj_AU_198.fasta	Bos taurus	others	1	1	1
SRR3196679.fasta	Bos taurus	others	1	1	1
SRR3185980.fasta	Bos taurus	others	1	1	1
SRR3475830.fasta	Bos taurus	others	1	1	1
SRR3350890.fasta	Bos taurus	others	1	1	1
SRR3216133.fasta	Bos taurus	others	1	1	1
SRR3216118.fasta	Bos taurus	others	1	1	1
SRR3216366.fasta	Bos taurus	others	1	1	1
SRR3319969.fasta	Bos taurus	others	1	1	1
SRR3183477.fasta	Bos taurus	others	1	1	1
SRR3196128.fasta	Bos taurus	others	1	1	1
SRR3475854.fasta	Bos taurus	others	1	1	1
SRR3183472.fasta	Bos taurus	others	1	1	1
SRR2423605.fasta	Bos taurus	others	1	1	1
SRR3196141.fasta	Bos taurus	others	1	1	1
SRR3321616.fasta	Bos taurus	others	1	1	1
SRR3479999.fasta	Bos taurus	others	1	1	1
SRR3214710.fasta	Bos taurus	others	1	1	1
SRR3138553.fasta	Bos taurus	others	1	1	1
SRR2962457.fasta	Bos taurus	others	1	1	1
SRR3138666.fasta	Bos taurus	others	1	1	1
SRR3350892.fasta	Bos taurus	others	1	1	1
SRR3196143.fasta	Bos taurus	others	1	1	1
SRR2976757.fasta	Bos taurus	others	1	1	1
SRR2727693.fasta	Bos taurus	others	1	1	1
SRR3201112.fasta	Bos taurus	others	1	1	1
SRR2423599.fasta	Bos taurus	others	1	1	1
SRR2976821.fasta	Bos taurus	others	1	1	1
SRR3229319.fasta	Bos taurus	others	1	1	1
SRR3129728.fasta	Bos taurus	others	1	1	1
SRR3209757.fasta	Bos taurus	others	1	1	1
SRR2727700.fasta	Bos taurus	others	1	1	1
IN_Cj_AU_199.fasta	Bos taurus	others	1	1	1
IN_Cj_FI_168.fasta	Bos taurus	others	1	1	1
IN_Cj_FI_112.fasta	Bos taurus	others	1	1	1
SRR2976795.fasta	Bos taurus	others	1	1	1
SRR3183453.fasta	Bos taurus	others	1	1	1
SRR3138669.fasta	Bos taurus	others	1	1	1
SRR3350808.fasta	Bos taurus	others	1	1	1
SRR2727684.fasta	Bos taurus	others	1	1	1
SRR3091800.fasta	Bos taurus	others	1	1	1
SRR3350813.fasta	Bos taurus	others	1	1	1
SRR2889308.fasta	Bos taurus	others	1	1	1
SRR3229316.fasta	Bos taurus	others	1	1	1
SRR3210429.fasta	Bos taurus	others	1	1	1
SRR3210428.fasta	Bos taurus	others	1	1	1
SRR2976823.fasta	Bos taurus	others	1	1	1
SRR2889270.fasta	Bos taurus	others	1	1	1
SRR3148303.fasta	Bos taurus	others	1	1	1
SRR3350898.fasta	Bos taurus	others	1	1	1
SRR3402097.fasta	Bos taurus	others	1	1	1
SRR3229318.fasta	Bos taurus	others	1	1	1
SRR2976805.fasta	Bos taurus	others	1	1	9
SRR2976792.fasta	Bos taurus	others	1	1	9
SRR2976780.fasta	Bos taurus	others	1	1	9
IN_Cj_AU_196.fasta	Bos taurus	others	1	1	1
IN_Cj_AU_176.fasta	Bos taurus	others	1	1	1
IN_Cj_FI_109.fasta	Bos taurus	others	1	1	1
SRR3215125.fasta	Bos taurus	others	1	1	1
SRR3140158.fasta	Bos taurus	others	1	1	1
SRR2976754.fasta	Bos taurus	others	1	1	1
SRR2976783.fasta	Bos taurus	others	1	1	1
SRR3196446.fasta	Bos taurus	others	1	1	1
SRR3319975.fasta	Bos taurus	others	1	1	1
SRR2920318.fasta	Bos taurus	others	1	1	1
SRR3148323.fasta	Bos taurus	others	1	1	1
SRR3319983.fasta	Bos taurus	others	1	1	1
SRR3350833.fasta	Bos taurus	others	1	1	1
SRR2727979.fasta	Bos taurus	others	1	1	1
SRR3194380.fasta	Bos taurus	others	1	1	1
SRR3350811.fasta	Bos taurus	others	1	1	1
SRR2976782.fasta	Bos taurus	others	1	1	1
SRR2727977.fasta	Bos taurus	others	1	1	1
SRR3196130.fasta	Bos taurus	others	1	1	1
IN_Cj_FI_122.fasta	Bos taurus	others	1	1	1
IN_Cj_AU_203.fasta	Bos taurus	others	1	1	1
SRR2976756.fasta	Bos taurus	others	1	1	9
SRR3171747.fasta	Bos taurus	others	1	1	9
SRR3140146.fasta	Bos taurus	others	1	1	9
SRR3321655.fasta	Bos taurus	others	1	1	9
IN_Cj_AU_190.fasta	Bos taurus	others	1	1	1
IN_Cj_AU_191.fasta	Bos taurus	others	1	1	1
SRR2727978.fasta	Bos taurus	others	1	1	1
SRR3480035.fasta	Bos taurus	others	1	1	1
SRR3402080.fasta	Bos taurus	others	1	1	1
SRR3148242.fasta	Bos taurus	others	1	1	1
SRR3183481.fasta	Bos taurus	others	1	1	1
SRR3171757.fasta	Bos taurus	others	1	1	1
SRR3196683.fasta	Bos taurus	others	1	1	1
SRR3148313.fasta	Bos taurus	others	1	1	1
SRR3479992.fasta	Bos taurus	others	1	1	1
SRR3185981.fasta	Bos taurus	others	1	1	1
SRR2962450.fasta	Bos taurus	others	1	1	1
SRR2239849.fasta	Bos taurus	others	1	1	1
SRR3196129.fasta	Bos taurus	others	1	1	1
SRR3350905.fasta	Bos taurus	others	1	1	1
SRR3321651.fasta	Bos taurus	others	1	1	1
SRR2121669.fasta	Bos taurus	others	1	1	8
SRR3479923.fasta	Bos taurus	others	1	1	8
SRR2727679.fasta	Bos taurus	others	1	1	1
SRR3140153.fasta	Bos taurus	others	1	1	1
SRR3215127.fasta	Bos taurus	others	1	1	1
SRR3321648.fasta	Bos taurus	others	1	1	1
SRR3402095.fasta	Bos taurus	others	1	1	1
SRR3480032.fasta	Bos taurus	others	1	1	1
SRR3129822.fasta	Bos taurus	others	1	1	1
SRR3183448.fasta	Bos taurus	others	1	1	1
SRR3479996.fasta	Bos taurus	others	1	1	1
SRR3321639.fasta	Bos taurus	others	1	1	1
SRR2962459.fasta	Bos taurus	others	1	1	1
SRR3091817.fasta	Bos taurus	others	1	1	1
SRR3194383.fasta	Bos taurus	others	1	1	8
SRR2976797.fasta	Bos taurus	others	1	1	8
SRR3183478.fasta	Bos taurus	others	1	1	8
SRR3196687.fasta	Bos taurus	others	1	1	8
SRR3319992.fasta	Bos taurus	others	1	1	1
SRR2976801.fasta	Bos taurus	others	1	1	1
SRR2727683.fasta	Bos taurus	others	1	1	1
SRR3201116.fasta	Bos taurus	others	1	1	1
SRR3479989.fasta	Bos taurus	others	1	1	1
SRR2728208.fasta	Bos taurus	others	1	1	1
IN_Cj_AU_202.fasta	Bos taurus	others	1	1	1
SRR2962352.fasta	Bos taurus	others	1	1	1
SRR2968573.fasta	Bos taurus	others	1	1	1
SRR3183458.fasta	Bos taurus	others	1	1	1
SRR3319968.fasta	Bos taurus	others	1	1	1
SRR3183479.fasta	Bos taurus	others	1	1	1
SRR3196133.fasta	Bos taurus	others	1	1	1
SRR3321622.fasta	Bos taurus	others	1	1	1
SRR3479993.fasta	Bos taurus	others	1	1	1
SRR3183471.fasta	Bos taurus	others	1	1	1
SRR2727682.fasta	Bos taurus	others	1	1	1
SRR3402082.fasta	Bos taurus	others	1	1	1
SRR3321631.fasta	Bos taurus	others	1	1	1
SRR3321620.fasta	Bos taurus	others	1	1	1
SRR3196126.fasta	Bos taurus	others	1	1	11
SRR2239851.fasta	Bos taurus	others	1	1	11
H24-11.fasta	Branta leucopsis	others	1	1	2
H38-11.fasta	Branta leucopsis	others	1	1	2
H37-11.fasta	Branta leucopsis	others	1	1	2
KaI-45.fasta	Branta leucopsis	others	1	1	2
KaI-44.fasta	Branta leucopsis	others	1	1	2
V30_12.fasta	Branta leucopsis	others	1	1	1
HAL13_12.fasta	Branta leucopsis	others	1	1	1
TOK35.fasta	Branta leucopsis	others	1	1	2
V16_12.fasta	Branta leucopsis	others	1	1	1
A29_12.fasta	Branta leucopsis	others	1	1	1
90_V_11.fasta	Branta leucopsis	others	1	1	1
V21_12.fasta	Branta leucopsis	others	1	1	1
Hal38_12.fasta	Branta leucopsis	others	1	1	15
ERR349087.fasta	Canus lupus	others	1	1	6
ERR349069.fasta	Canus lupus	others	1	1	1
ERR349065.fasta	Canus lupus	others	1	1	2
ERR349066.fasta	Canus lupus	others	1	1	2
ERR349136.fasta	Canus lupus	others	1	1	2
ERR349082.fasta	Canus lupus	others	1	1	2
ERR349056.fasta	Canus lupus	others	1	1	1
ERR349134.fasta	Canus lupus	others	1	1	1
ERR349102.fasta	Canus lupus	others	1	1	2
ERR349094.fasta	Canus lupus	others	1	1	2
ERR349119.fasta	Canus lupus	others	1	1	2
ERR349142.fasta	Canus lupus	others	1	1	2
ERR349106.fasta	Canus lupus	others	1	1	2
ERR349095.fasta	Canus lupus	others	1	1	2
ERR349070.fasta	Canus lupus	others	1	1	2
ERR349068.fasta	Canus lupus	others	1	1	22
ERR349077.fasta	Canus lupus	others	1	1	22
ERR349062.fasta	Canus lupus	others	1	1	2
ERR349079.fasta	Canus lupus	others	1	1	2
ERR349127.fasta	Canus lupus	others	1	1	14
ERR349100.fasta	Canus lupus	others	1	1	14
ERR349118.fasta	Canus lupus	others	1	1	14
ERR349104.fasta	Canus lupus	others	1	1	2
ERR349132.fasta	Canus lupus	others	1	1	2
ERR349112.fasta	Canus lupus	others	1	1	2
ERR349064.fasta	Canus lupus	others	1	1	2
ERR349063.fasta	Canus lupus	others	1	1	2
ERR349090.fasta	Canus lupus	others	1	1	2
ERR349088.fasta	Canus lupus	others	1	1	2
ERR349143.fasta	Canus lupus	others	1	1	2
ERR349147.fasta	Canus lupus	others	1	1	2
ERR349113.fasta	Canus lupus	others	1	1	2
ERR349074.fasta	Canus lupus	others	1	1	2
ERR349131.fasta	Canus lupus	others	1	1	2
ERR349060.fasta	Canus lupus	others	1	1	2
ERR349140.fasta	Canus lupus	others	1	1	2
ERR349101.fasta	Canus lupus	others	1	1	2
ERR349093.fasta	Canus lupus	others	1	1	2
ERR349115.fasta	Canus lupus	others	1	1	2
ERR349097.fasta	Canus lupus	others	1	1	2
ERR349084.fasta	Canus lupus	others	1	1	2
ERR349072.fasta	Canus lupus	others	1	1	22
ERR349126.fasta	Canus lupus	others	1	1	22
ERR403186.fasta	Canus lupus	others	1	1	2
ERR349099.fasta	Canus lupus	others	1	1	2
ERR349129.fasta	Canus lupus	others	1	1	12
ERR349098.fasta	Canus lupus	others	1	1	14
ERR349083.fasta	Canus lupus	others	1	1	14
ERR349148.fasta	Canus lupus	others	1	1	14
ERR349122.fasta	Canus lupus	others	1	1	14
ERR349130.fasta	Canus lupus	others	1	1	14
ERR349096.fasta	Canus lupus	others	1	1	35
ERR349089.fasta	Canus lupus	others	1	1	14
ERR349107.fasta	Canus lupus	others	1	1	14
ERR349138.fasta	Canus lupus	others	1	1	14
ERR349105.fasta	Canus lupus	others	1	1	14
ERR349092.fasta	Canus lupus	others	1	1	14
ERR349076.fasta	Canus lupus	others	1	1	14
ERR349067.fasta	Canus lupus	others	1	1	14
ERR349085.fasta	Canus lupus	others	1	1	14
ERR349059.fasta	Canus lupus	others	1	1	14
ERR349144.fasta	Canus lupus	others	1	1	14
ERR349145.fasta	Canus lupus	others	1	1	1
ERR349081.fasta	Canus lupus	others	1	1	1
ERR349139.fasta	Canus lupus	others	1	1	1
ERR349116.fasta	Canus lupus	others	1	1	1
ERR349124.fasta	Canus lupus	others	1	1	1
ERR349108.fasta	Canus lupus	others	1	1	1
ERR349110.fasta	Canus lupus	others	1	1	1
ERR349071.fasta	Canus lupus	others	1	1	1
ERR349073.fasta	Canus lupus	others	1	1	1
ERR349120.fasta	Canus lupus	others	1	1	1
ERR349055.fasta	Canus lupus	others	1	1	1
SRR3210432.fasta	Capra aegagrus hircus	others	1	1	1
SRR3210433.fasta	Capra aegagrus hircus	others	1	1	1
SRR3210434.fasta	Capra aegagrus hircus	others	1	1	1
SRR3210435.fasta	Capra aegagrus hircus	others	1	1	1
SRR1815860.fasta	Corvus brachyrhynchos	others	1	1	29
SRR1816047.fasta	Corvus brachyrhynchos	others	1	1	29
SRR1815871.fasta	Corvus brachyrhynchos	others	1	1	29
SRR1815858.fasta	Corvus brachyrhynchos	others	1	1	29
SRR1815855.fasta	Corvus brachyrhynchos	others	1	1	29
SRR1815854.fasta	Corvus brachyrhynchos	others	1	1	29
SRR1816039.fasta	Corvus brachyrhynchos	others	1	1	2
SRR1816048.fasta	Corvus brachyrhynchos	others	1	1	2
SRR1816042.fasta	Corvus brachyrhynchos	others	1	1	2
SRR1815868.fasta	Corvus brachyrhynchos	others	1	1	26
SRR1816049.fasta	Corvus brachyrhynchos	others	1	1	26
SRR1815873.fasta	Corvus brachyrhynchos	others	1	1	26
SRR1815862.fasta	Corvus brachyrhynchos	others	1	1	26
SRR1815353.fasta	Corvus brachyrhynchos	others	1	1	85
SRR1816041.fasta	Corvus brachyrhynchos	others	1	1	60
SRR1815354.fasta	Corvus brachyrhynchos	others	1	1	38
SRR1815850.fasta	Corvus brachyrhynchos	others	1	1	26
SRR1815349.fasta	Corvus brachyrhynchos	others	1	1	38
SRR1815857.fasta	Corvus brachyrhynchos	others	1	7	44
SRR1815856.fasta	Corvus brachyrhynchos	others	1	7	44
SRR1815853.fasta	Corvus brachyrhynchos	others	1	7	44
SRR1815852.fasta	Corvus brachyrhynchos	others	1	7	44
SRR1815352.fasta	Corvus brachyrhynchos	others	1	1	99
SRR1815350.fasta	Corvus brachyrhynchos	others	1	1	29
SRR1816046.fasta	Corvus brachyrhynchos	others	1	1	29
SRR1815872.fasta	Corvus brachyrhynchos	others	1	1	10
SRR1815859.fasta	Corvus brachyrhynchos	others	1	1	10
SRR1816037.fasta	Corvus brachyrhynchos	others	1	1	10
SRR1815870.fasta	Corvus brachyrhynchos	others	1	1	1
SRR1815865.fasta	Corvus brachyrhynchos	others	1	1	9
CB312.fasta	Corvus monedula	others	1	1	20
CB302.fasta	Corvus monedula	others	1	1	20
CB310.fasta	Corvus monedula	others	1	1	20
CB294.fasta	Corvus monedula	others	1	1	19
CB329.fasta	Corvus monedula	others	1	1	19
CB286.fasta	Corvus monedula	others	1	1	19
CB358.fasta	Corvus monedula	others	1	1	19
CB345.fasta	Corvus monedula	others	1	1	19
CB296.fasta	Corvus monedula	others	1	1	10
CB333.fasta	Corvus monedula	others	1	1	10
CB293.fasta	Corvus monedula	others	1	1	10
CB309.fasta	Corvus monedula	others	1	1	10
CB306.fasta	Corvus monedula	others	1	1	10
CB382.fasta	Corvus monedula	others	1	1	55
CB366.fasta	Corvus monedula	others	1	1	26
CB332.fasta	Corvus monedula	others	1	1	88
CB391.fasta	Corvus monedula	others	1	1	94
CB374.fasta	Corvus monedula	others	1	1	20
CB371.fasta	Corvus monedula	others	1	1	20
CB381.fasta	Corvus monedula	others	1	1	20
CB375.fasta	Corvus monedula	others	1	1	20
CB295.fasta	Corvus monedula	others	1	1	76
CB370.fasta	Corvus monedula	others	1	1	19
CB353.fasta	Corvus monedula	others	1	1	19
CB368.fasta	Corvus monedula	others	1	1	36
CB390.fasta	Corvus monedula	others	1	1	36
CB336.fasta	Corvus monedula	others	1	1	10
CB361.fasta	Corvus monedula	others	1	1	10
CB338.fasta	Corvus monedula	others	1	1	10
CB378.fasta	Corvus monedula	others	1	1	10
CB355.fasta	Corvus monedula	others	1	1	10
CB297.fasta	Corvus monedula	others	1	1	10
CB380.fasta	Corvus monedula	others	1	1	10
CB352.fasta	Corvus monedula	others	1	1	10
CB308.fasta	Corvus monedula	others	1	1	10
CB307.fasta	Corvus monedula	others	1	1	10
CB305.fasta	Corvus monedula	others	1	1	10
CB343.fasta	Corvus monedula	others	1	1	10
CB349.fasta	Corvus monedula	others	1	1	10
CB385.fasta	Corvus monedula	others	1	1	10
CB339.fasta	Corvus monedula	others	1	1	10
CB379.fasta	Corvus monedula	others	1	1	10
CB342.fasta	Corvus monedula	others	1	1	10
CB301.fasta	Corvus monedula	others	1	1	83
CB344.fasta	Corvus monedula	others	1	1	10
CB386.fasta	Corvus monedula	others	1	1	10
CB340.fasta	Corvus monedula	others	1	1	10
CB357.fasta	Corvus monedula	others	1	1	10
CB389.fasta	Corvus monedula	others	1	1	10
CB387.fasta	Corvus monedula	others	1	1	10
CB290.fasta	Corvus monedula	others	1	1	10
CB334.fasta	Corvus monedula	others	1	1	10
CB291.fasta	Corvus monedula	others	1	1	80
CB288.fasta	Corvus monedula	others	1	1	23
CB369.fasta	Corvus monedula	others	1	1	10
CB303.fasta	Corvus monedula	others	1	1	10
CB359.fasta	Corvus monedula	others	1	1	57
CB350.fasta	Corvus monedula	others	1	1	23
CB299.fasta	Corvus monedula	others	1	1	23
CB393.fasta	Corvus monedula	others	1	1	23
CB322.fasta	Corvus monedula	others	1	1	10
CB317.fasta	Corvus monedula	others	1	1	10
CB318.fasta	Corvus monedula	others	1	1	57
CB360.fasta	Corvus monedula	others	1	1	23
CB316.fasta	Corvus monedula	others	1	1	10
CB319.fasta	Corvus monedula	others	1	1	10
CB300.fasta	Corvus monedula	others	1	1	10
CB372.fasta	Corvus monedula	others	1	1	32
CB347.fasta	Corvus monedula	others	1	1	23
CB384.fasta	Corvus monedula	others	1	1	23
CB311.fasta	Corvus monedula	others	1	1	10
CB348.fasta	Corvus monedula	others	1	1	10
CB335.fasta	Corvus monedula	others	1	1	32
CB346.fasta	Corvus monedula	others	1	1	23
CB373.fasta	Corvus monedula	others	1	1	33
CB313.fasta	Corvus monedula	others	1	1	32
CB383.fasta	Corvus monedula	others	1	1	32
CB363.fasta	Corvus monedula	others	1	1	62
CB354.fasta	Corvus monedula	others	1	1	33
CB388.fasta	Corvus monedula	others	1	1	32
CB367.fasta	Corvus monedula	others	1	1	102
CB341.fasta	Corvus monedula	others	1	1	62
CB289.fasta	Corvus monedula	others	1	1	33
CB331.fasta	Corvus monedula	others	1	1	33
CB377.fasta	Corvus monedula	others	1	1	71
6511_12.fasta	Gallus gallus	others	1	1	2
5896_12.fasta	Gallus gallus	others	1	1	2
6509_12.fasta	Gallus gallus	others	1	1	2
6512_12.fasta	Gallus gallus	others	1	1	2
5690_12.fasta	Gallus gallus	others	1	1	2
6510_12.fasta	Gallus gallus	others	1	1	2
5692_12.fasta	Gallus gallus	others	1	1	2
5691_12.fasta	Gallus gallus	others	1	1	2
5898_12.fasta	Gallus gallus	others	1	1	2
6590_12.fasta	Gallus gallus	others	1	1	2
5295_13.fasta	Gallus gallus	others	1	1	1
1_12S.fasta	Gallus gallus	others	1	1	1
1_7_A_S.fasta	Gallus gallus	others	1	1	1
1_7S.fasta	Gallus gallus	others	1	1	1
1_18S.fasta	Gallus gallus	others	1	1	1
IN_Cj_FI_169.fasta	Gallus gallus	others	1	1	1
IN_Cj_FI_023.fasta	Gallus gallus	others	1	1	1
IN_Cj_FI_084.fasta	Gallus gallus	others	1	1	2
IN_Cj_FI_089.fasta	Gallus gallus	others	1	1	2
IN_Cj_FI_082.fasta	Gallus gallus	others	1	1	2
IN_Cj_FI_083.fasta	Gallus gallus	others	1	1	2
2661.fasta	Gallus gallus	others	1	1	2
IN_Cj_FI_249.fasta	Gallus gallus	others	1	1	2
IN_Cj_FI_166.fasta	Gallus gallus	others	1	1	2
IN_Cj_FI_247.fasta	Gallus gallus	others	1	1	2
IN_Cj_FI_248.fasta	Gallus gallus	others	1	1	2
5442.fasta	Gallus gallus	others	1	1	2
5441.fasta	Gallus gallus	others	1	1	2
IN_Cj_FI_047.fasta	Gallus gallus	others	1	1	2
DS6691355.fasta	Gallus gallus	others	1	1	2
DS6691357.fasta	Gallus gallus	others	1	1	2
3141.fasta	Gallus gallus	others	1	1	1
3147.fasta	Gallus gallus	others	1	1	1
3138.fasta	Gallus gallus	others	1	1	1
2844.fasta	Gallus gallus	others	1	1	1
2841.fasta	Gallus gallus	others	1	1	1
2838.fasta	Gallus gallus	others	1	1	1
2850.fasta	Gallus gallus	others	1	1	1
3144.fasta	Gallus gallus	others	1	1	1
3218.fasta	Gallus gallus	others	1	1	1
3198.fasta	Gallus gallus	others	1	1	1
2853.fasta	Gallus gallus	others	1	1	1
2847.fasta	Gallus gallus	others	1	1	1
IN_Cj_FI_133.fasta	Gallus gallus	others	1	1	1
SRR2125619.fasta	Gallus gallus	others	1	1	1
SRR2125626.fasta	Gallus gallus	others	1	1	1
IN_Cj_FI_159.fasta	Gallus gallus	others	1	1	2
IN_Cj_FI_141.fasta	Gallus gallus	others	1	1	2
5913_12.fasta	Gallus gallus	others	1	1	2
6545_12.fasta	Gallus gallus	others	1	1	2
6546_12.fasta	Gallus gallus	others	1	1	2
6544_12.fasta	Gallus gallus	others	1	1	2
5894_12.fasta	Gallus gallus	others	1	1	2
6970_12.fasta	Gallus gallus	others	1	1	2
6971_12.fasta	Gallus gallus	others	1	1	2
DS6691352.fasta	Gallus gallus	others	1	1	2
DS6691344.fasta	Gallus gallus	others	1	1	2
DS6691345.fasta	Gallus gallus	others	1	1	2
2864.fasta	Gallus gallus	others	1	1	4
2865.fasta	Gallus gallus	others	1	1	4
DS6691341.fasta	Gallus gallus	others	1	1	2
2912.fasta	Gallus gallus	others	1	1	2
2913.fasta	Gallus gallus	others	1	1	2
6498_12.fasta	Gallus gallus	others	1	1	2
6497_12.fasta	Gallus gallus	others	1	1	2
3980.fasta	Gallus gallus	others	1	1	2
3979.fasta	Gallus gallus	others	1	1	2
6237_12.fasta	Gallus gallus	others	1	1	2
6236_12.fasta	Gallus gallus	others	1	1	2
3488_12.fasta	Gallus gallus	others	1	1	2
3739.fasta	Gallus gallus	others	1	1	4
3740.fasta	Gallus gallus	others	1	1	4
3741.fasta	Gallus gallus	others	1	1	4
DS6691363.fasta	Gallus gallus	others	1	1	4
5694_12.fasta	Gallus gallus	others	1	1	4
5695_12.fasta	Gallus gallus	others	1	1	4
DS6691333.fasta	Gallus gallus	others	1	1	2
SRR2075414.fasta	Gallus gallus	others	1	1	2
3580.fasta	Gallus gallus	others	1	1	15
3579.fasta	Gallus gallus	others	1	1	15
3079.fasta	Gallus gallus	others	1	1	15
6117.fasta	Gallus gallus	others	1	1	1
6249.fasta	Gallus gallus	others	1	1	1
6512.fasta	Gallus gallus	others	1	1	1
6032.fasta	Gallus gallus	others	1	1	1
6289.fasta	Gallus gallus	others	1	1	1
5967.fasta	Gallus gallus	others	1	1	1
6250.fasta	Gallus gallus	others	1	1	1
6224.fasta	Gallus gallus	others	1	1	1
6666.fasta	Gallus gallus	others	1	1	1
6665.fasta	Gallus gallus	others	1	1	1
DS6691362.fasta	Gallus gallus	others	1	1	1
3656.fasta	Gallus gallus	others	1	1	1
SRR3306541.fasta	Gallus gallus	others	1	1	1
SRR3291022.fasta	Gallus gallus	others	1	1	1
1735.fasta	Gallus gallus	others	1	1	1
IN_Cj_FI_162.fasta	Gallus gallus	others	1	1	1
1819.fasta	Gallus gallus	others	1	1	1
563.fasta	Gallus gallus	others	1	1	1
539.fasta	Gallus gallus	others	1	1	1
200.fasta	Gallus gallus	others	1	1	1
262.fasta	Gallus gallus	others	1	1	1
248.fasta	Gallus gallus	others	1	1	1
552.fasta	Gallus gallus	others	1	1	1
230.fasta	Gallus gallus	others	1	1	1
225.fasta	Gallus gallus	others	1	1	1
223.fasta	Gallus gallus	others	1	1	1
299.fasta	Gallus gallus	others	1	1	1
218.fasta	Gallus gallus	others	1	1	1
252.fasta	Gallus gallus	others	1	1	1
242.fasta	Gallus gallus	others	1	1	1
441.fasta	Gallus gallus	others	1	1	1
259.fasta	Gallus gallus	others	1	1	1
215.fasta	Gallus gallus	others	1	1	1
486.fasta	Gallus gallus	others	1	1	1
271.fasta	Gallus gallus	others	1	1	1
279.fasta	Gallus gallus	others	1	1	1
416.fasta	Gallus gallus	others	1	1	1
324.fasta	Gallus gallus	others	1	1	1
569.fasta	Gallus gallus	others	1	1	1
284.fasta	Gallus gallus	others	1	1	1
510.fasta	Gallus gallus	others	1	1	1
370.fasta	Gallus gallus	others	1	1	1
206.fasta	Gallus gallus	others	1	1	1
557.fasta	Gallus gallus	others	1	1	1
531.fasta	Gallus gallus	others	1	1	1
551.fasta	Gallus gallus	others	1	1	1
270.fasta	Gallus gallus	others	1	1	1
535.fasta	Gallus gallus	others	1	1	1
346.fasta	Gallus gallus	others	1	1	1
6177_12.fasta	Gallus gallus	others	1	1	1
6178_12.fasta	Gallus gallus	others	1	1	1
SRR1811817.fasta	Gallus gallus	others	1	1	1
SRR2038540.fasta	Gallus gallus	others	1	1	1
534.fasta	Gallus gallus	others	1	1	1
327.fasta	Gallus gallus	others	1	1	1
580.fasta	Gallus gallus	others	1	1	1
604.fasta	Gallus gallus	others	1	1	1
443.fasta	Gallus gallus	others	1	1	1
627.fasta	Gallus gallus	others	1	1	1
418.fasta	Gallus gallus	others	1	1	1
IN_Cj_FI_135.fasta	Gallus gallus	others	1	1	5
IN_Cj_FI_137.fasta	Gallus gallus	others	1	1	5
IN_Cj_FI_115.fasta	Gallus gallus	others	1	1	5
IN_Cj_FI_136.fasta	Gallus gallus	others	1	1	5
SRR3135262.fasta	Gallus gallus	others	1	1	1
7752_12.fasta	Gallus gallus	others	1	11	64
IN_Cj_FI_267.fasta	Gallus gallus	others	1	1	2
IN_Cj_FI_269.fasta	Gallus gallus	others	1	1	2
IN_Cj_FI_143.fasta	Gallus gallus	others	1	1	2
49_1S.fasta	Gallus gallus	others	1	1	2
IN_Cj_FI_264.fasta	Gallus gallus	others	1	1	2
7_1C.fasta	Gallus gallus	others	1	1	2
BRTI.fasta	Gallus gallus	others	1	1	2
IN_Cj_FI_255.fasta	Gallus gallus	others	1	1	2
169R.fasta	Gallus gallus	others	1	1	2
IN_Cj_FI_033.fasta	Gallus gallus	others	1	1	2
3221.fasta	Gallus gallus	others	1	1	2
SRR2920326.fasta	Gallus gallus	others	1	1	2
IN_Cj_FI_142.fasta	Gallus gallus	others	1	1	2
IN_Cj_FI_114.fasta	Gallus gallus	others	1	1	2
IN_Cj_FI_031.fasta	Gallus gallus	others	1	1	2
DS6691376.fasta	Gallus gallus	others	1	1	2
IN_Cj_FI_022.fasta	Gallus gallus	others	1	1	2
49_15S.fasta	Gallus gallus	others	1	1	2
IN_Cj_FI_256.fasta	Gallus gallus	others	1	1	2
DS6691351.fasta	Gallus gallus	others	1	1	2
6741_12.fasta	Gallus gallus	others	1	1	90
DS6691370.fasta	Gallus gallus	others	1	1	2
8623_12.fasta	Gallus gallus	others	1	1	2
8624_12.fasta	Gallus gallus	others	1	1	2
DS6691346.fasta	Gallus gallus	others	1	1	2
3938.fasta	Gallus gallus	others	1	1	2
3721.fasta	Gallus gallus	others	1	1	2
DS6691364.fasta	Gallus gallus	others	1	1	2
3222.fasta	Gallus gallus	others	1	1	2
IN_Cj_FI_258.fasta	Gallus gallus	others	1	1	2
SRR2239876.fasta	Gallus gallus	others	1	1	2
SRR2920306.fasta	Gallus gallus	others	1	1	2
FB6371.fasta	Gallus gallus	others	1	1	2
IN_Cj_FI_038.fasta	Gallus gallus	others	1	1	2
IN_Cj_FI_149.fasta	Gallus gallus	others	1	1	2
3217.fasta	Gallus gallus	others	1	1	2
8212_12.fasta	Gallus gallus	others	1	1	2
8211_12.fasta	Gallus gallus	others	1	1	2
IN_Cj_FI_139.fasta	Gallus gallus	others	1	1	2
6175_12.fasta	Gallus gallus	others	1	1	2
IN_Cj_FI_250.fasta	Gallus gallus	others	1	1	2
11962_12.fasta	Gallus gallus	others	1	1	2
DS6691365.fasta	Gallus gallus	others	1	1	2
6390_12.fasta	Gallus gallus	others	1	1	2
6391_12.fasta	Gallus gallus	others	1	1	2
6392_12.fasta	Gallus gallus	others	1	1	2
2445.fasta	Gallus gallus	others	1	1	2
DS6691371.fasta	Gallus gallus	others	1	1	2
DS6691367.fasta	Gallus gallus	others	1	1	2
71R.fasta	Gallus gallus	others	1	1	2
5096.fasta	Gallus gallus	others	1	1	2
5095.fasta	Gallus gallus	others	1	1	2
3315.fasta	Gallus gallus	others	1	1	2
5288.fasta	Gallus gallus	others	1	1	2
IN_Cj_FI_046.fasta	Gallus gallus	others	1	1	2
2537.fasta	Gallus gallus	others	1	1	2
4698_1_14.fasta	Gallus gallus	others	1	1	2
DS6691343.fasta	Gallus gallus	others	1	1	2
DS6691349.fasta	Gallus gallus	others	1	1	2
DS6691342.fasta	Gallus gallus	others	1	1	2
2450.fasta	Gallus gallus	others	1	1	2
IN_Cj_FI_278.fasta	Gallus gallus	others	1	1	2
IN_Cj_FI_138.fasta	Gallus gallus	others	1	1	2
IN_Cj_FI_279.fasta	Gallus gallus	others	1	1	2
IN_Cj_FI_150.fasta	Gallus gallus	others	1	1	2
IN_Cj_FI_042.fasta	Gallus gallus	others	1	1	2
IN_Cj_FI_270.fasta	Gallus gallus	others	1	1	2
IN_Cj_FI_044.fasta	Gallus gallus	others	1	1	2
4696_1_14.fasta	Gallus gallus	others	1	1	2
6393_12.fasta	Gallus gallus	others	1	1	2
DS6691366.fasta	Gallus gallus	others	1	1	2
6395_12.fasta	Gallus gallus	others	1	1	2
3458.fasta	Gallus gallus	others	1	1	2
IN_Cj_FI_276.fasta	Gallus gallus	others	1	1	2
IN_Cj_FI_252.fasta	Gallus gallus	others	1	1	2
49_8S.fasta	Gallus gallus	others	1	1	2
49_9S.fasta	Gallus gallus	others	1	1	2
LS37125S.fasta	Gallus gallus	others	1	1	2
6677_12.fasta	Gallus gallus	others	1	1	2
6679_12.fasta	Gallus gallus	others	1	1	2
6539_12.fasta	Gallus gallus	others	1	1	2
6613_12.fasta	Gallus gallus	others	1	1	2
6675_12.fasta	Gallus gallus	others	1	1	2
6678_12.fasta	Gallus gallus	others	1	1	2
6542_12.fasta	Gallus gallus	others	1	1	2
6680_12.fasta	Gallus gallus	others	1	1	2
DS6691336.fasta	Gallus gallus	others	1	1	2
DS6691337.fasta	Gallus gallus	others	1	1	2
6673_12.fasta	Gallus gallus	others	1	1	2
DS6691339.fasta	Gallus gallus	others	1	1	2
IN_Cj_FI_146.fasta	Gallus gallus	others	1	1	2
IN_Cj_FI_145.fasta	Gallus gallus	others	1	1	2
IN_Cj_FI_144.fasta	Gallus gallus	others	1	1	2
IN_Cj_FI_045.fasta	Gallus gallus	others	1	1	2
IN_Cj_FI_037.fasta	Gallus gallus	others	1	1	2
IN_Cj_FI_040.fasta	Gallus gallus	others	1	1	2
IN_Cj_FI_039.fasta	Gallus gallus	others	1	1	2
IN_Cj_FI_246.fasta	Gallus gallus	others	1	1	2
IN_Cj_FI_265.fasta	Gallus gallus	others	1	1	2
6737_12.fasta	Gallus gallus	others	1	1	2
6389_12.fasta	Gallus gallus	others	1	1	2
2446.fasta	Gallus gallus	others	1	1	2
DS6691347.fasta	Gallus gallus	others	1	1	2
IN_Cj_FI_085.fasta	Gallus gallus	others	1	1	2
IN_Cj_FI_088.fasta	Gallus gallus	others	1	1	2
IN_Cj_FI_041.fasta	Gallus gallus	others	1	1	2
IN_Cj_FI_043.fasta	Gallus gallus	others	1	1	2
IN_Cj_FI_259.fasta	Gallus gallus	others	1	1	2
IN_Cj_FI_257.fasta	Gallus gallus	others	1	1	2
3719.fasta	Gallus gallus	others	1	1	2
3723.fasta	Gallus gallus	others	1	1	2
IN_Cj_FI_251.fasta	Gallus gallus	others	1	1	2
IN_Cj_FI_263.fasta	Gallus gallus	others	1	1	2
5280.fasta	Gallus gallus	others	1	1	2
3978.fasta	Gallus gallus	others	1	1	2
3452.fasta	Gallus gallus	others	1	1	2
2719.fasta	Gallus gallus	others	1	1	2
386R.fasta	Gallus gallus	others	1	1	2
3461.fasta	Gallus gallus	others	1	1	2
3578.fasta	Gallus gallus	others	1	1	2
3455.fasta	Gallus gallus	others	1	1	2
6540_12.fasta	Gallus gallus	others	1	1	2
6543_12.fasta	Gallus gallus	others	1	1	2
6171_12.fasta	Gallus gallus	others	1	1	2
4385.fasta	Gallus gallus	others	1	1	2
4381.fasta	Gallus gallus	others	1	1	2
4384.fasta	Gallus gallus	others	1	1	2
DS6691338.fasta	Gallus gallus	others	1	1	2
IN_Cj_FI_087.fasta	Gallus gallus	others	1	1	2
IN_Cj_FI_086.fasta	Gallus gallus	others	1	1	2
DS6691359.fasta	Gallus gallus	others	1	1	2
DS6691368.fasta	Gallus gallus	others	1	1	2
7732.fasta	Gallus gallus	others	1	1	2
7673.fasta	Gallus gallus	others	1	1	2
IN_Cj_FI_277.fasta	Gallus gallus	others	1	1	2
6098.fasta	Gallus gallus	others	1	1	2
6100.fasta	Gallus gallus	others	1	1	2
6099.fasta	Gallus gallus	others	1	1	2
IN_Cj_FI_280.fasta	Gallus gallus	others	1	1	2
6288.fasta	Gallus gallus	others	1	1	2
6934.fasta	Gallus gallus	others	1	1	2
1995_12.fasta	Gallus gallus	others	1	1	2
1994_12.fasta	Gallus gallus	others	1	1	2
4080.fasta	Gallus gallus	others	1	1	2
88R.fasta	Gallus gallus	others	1	1	2
Tossu_H.fasta	Gallus gallus	others	1	1	2
6614_12.fasta	Gallus gallus	others	1	1	2
543s.fasta	Gallus gallus	others	1	1	2
6541_12.fasta	Gallus gallus	others	1	1	2
6538_12.fasta	Gallus gallus	others	1	1	2
249R.fasta	Gallus gallus	others	1	1	2
248R.fasta	Gallus gallus	others	1	1	2
Tossu_X.fasta	Gallus gallus	others	1	1	2
9814_12.fasta	Gallus gallus	others	1	1	2
Tossu_V.fasta	Gallus gallus	others	1	1	2
5440.fasta	Gallus gallus	others	1	1	2
4560.fasta	Gallus gallus	others	1	1	4
5075.fasta	Gallus gallus	others	1	1	4
4060.fasta	Gallus gallus	others	1	1	4
IN_Cj_FI_275.fasta	Gallus gallus	others	1	1	4
IN_Cj_FI_272.fasta	Gallus gallus	others	1	1	4
5043.fasta	Gallus gallus	others	1	1	2
5839.fasta	Gallus gallus	others	1	1	2
IN_Cj_FI_253.fasta	Gallus gallus	others	1	1	2
10031_12.fasta	Gallus gallus	others	1	1	2
232R.fasta	Gallus gallus	others	1	1	2
IN_Cj_FI_254.fasta	Gallus gallus	others	1	1	2
DS6691356.fasta	Gallus gallus	others	1	1	2
3977.fasta	Gallus gallus	others	1	1	2
3029.fasta	Gallus gallus	others	1	1	2
10515_12.fasta	Gallus gallus	others	1	1	2
IN_Cj_FI_266.fasta	Gallus gallus	others	1	1	4
IN_Cj_FI_274.fasta	Gallus gallus	others	1	1	4
DS6691335.fasta	Gallus gallus	others	1	1	2
6190_12.fasta	Gallus gallus	others	1	1	2
6241_12.fasta	Gallus gallus	others	1	1	2
6242_12.fasta	Gallus gallus	others	1	1	2
3485.fasta	Gallus gallus	others	1	1	2
DS6691375.fasta	Gallus gallus	others	1	1	2
6733_12.fasta	Gallus gallus	others	1	1	4
IN_Cj_FI_268.fasta	Gallus gallus	others	1	1	4
7098_12.fasta	Gallus gallus	others	1	1	4
7097_12.fasta	Gallus gallus	others	1	1	4
IN_Cj_FI_260.fasta	Gallus gallus	others	1	1	4
DS6691348.fasta	Gallus gallus	others	1	1	4
3157.fasta	Gallus gallus	others	1	1	4
DS6691353.fasta	Gallus gallus	others	1	1	4
DS6691340.fasta	Gallus gallus	others	1	1	4
2074.fasta	Gallus gallus	others	1	1	4
IN_Cj_FI_132.fasta	Gallus gallus	others	1	1	4
3960.fasta	Gallus gallus	others	1	1	2
7099_12.fasta	Gallus gallus	others	1	1	4
IN_Cj_FI_116.fasta	Gallus gallus	others	1	1	4
6875_12.fasta	Gallus gallus	others	1	1	4
IN_Cj_FI_117.fasta	Gallus gallus	others	1	1	4
6179_12.fasta	Gallus gallus	others	1	1	2
DS6691374.fasta	Gallus gallus	others	1	1	2
5762_12.fasta	Gallus gallus	others	1	1	2
5760_12.fasta	Gallus gallus	others	1	1	2
5761_12.fasta	Gallus gallus	others	1	1	2
7724_12.fasta	Gallus gallus	others	1	1	1
7723_12.fasta	Gallus gallus	others	1	1	1
2143.fasta	Gallus gallus	others	1	1	4
DS6691350.fasta	Gallus gallus	others	1	1	4
3153.fasta	Gallus gallus	others	1	1	4
1820.fasta	Gallus gallus	others	1	1	4
7697_12.fasta	Gallus gallus	others	1	1	95
5097.fasta	Gallus gallus	others	1	1	38
3743_12.fasta	Gallus gallus	others	1	1	101
DS6691373.fasta	Gallus gallus	others	1	1	51
6176_12.fasta	Gallus gallus	others	1	1	51
3717S_LK.fasta	Gallus gallus	others	1	1	20
Tossu_J2.fasta	Gallus gallus	others	1	8	54
4251.fasta	Gallus gallus	others	1	1	16
4250.fasta	Gallus gallus	others	1	1	16
3216.fasta	Gallus gallus	others	1	1	19
DS6691369.fasta	Gallus gallus	others	1	1	36
6807.fasta	Gallus gallus	others	1	1	19
10243_12.fasta	Gallus gallus	others	1	1	19
6653.fasta	Gallus gallus	others	1	1	19
DS6691360.fasta	Gallus gallus	others	1	1	10
IN_Cj_FI_273.fasta	Gallus gallus	others	1	1	1
SRR2920310.fasta	Gallus gallus	others	1	1	1
DS6691361.fasta	Gallus gallus	others	1	1	10
3489.fasta	Gallus gallus	others	1	1	16
IN_Cj_FI_261.fasta	Gallus gallus	others	1	1	1
SRR2920330.fasta	Gallus gallus	others	1	1	1
3376.fasta	Gallus gallus	others	1	1	16
SRR2920325.fasta	Gallus gallus	others	1	1	1
SRR2533566.fasta	Gallus gallus	others	1	1	1
2094.fasta	Gallus gallus	others	1	1	10
6734_12.fasta	Gallus gallus	others	1	1	10
6163.fasta	Gallus gallus	others	1	1	6
SRR2075397.fasta	Gallus gallus	others	1	1	1
6291.fasta	Gallus gallus	others	1	1	1
IN_Cj_FI_140.fasta	Gallus gallus	others	1	1	1
DS6691354.fasta	Gallus gallus	others	1	1	1
IN_Cj_FI_161.fasta	Gallus gallus	others	1	1	1
3650.fasta	Gallus gallus	others	1	1	1
6626.fasta	Gallus gallus	others	1	1	1
6629.fasta	Gallus gallus	others	1	1	1
2172.fasta	Gallus gallus	others	1	1	1
DS6691358.fasta	Gallus gallus	others	1	1	1
350R.fasta	Gallus gallus	others	1	1	1
IN_Cj_FI_282.fasta	Gallus gallus	others	1	1	1
DS6691372.fasta	Gallus gallus	others	1	1	1
SRR2920322.fasta	Gallus gallus	others	1	1	1
5494_12.fasta	Gallus gallus	others	1	1	1
IN_Cj_FI_158.fasta	Gallus gallus	others	1	1	1
IN_Cj_FI_154.fasta	Gallus gallus	others	1	1	1
SRR2094234.fasta	Gallus gallus	others	1	1	1
Tossu_O2.fasta	Gallus gallus	others	1	1	1
IN_Cj_FI_155.fasta	Gallus gallus	others	1	1	1
6101.fasta	Gallus gallus	others	1	1	37
4383.fasta	Gallus gallus	others	1	1	1
SRR2094236.fasta	Gallus gallus	others	1	1	1
T11.fasta	Gallus gallus	others	1	1	1
SRR2075415.fasta	Gallus gallus	others	1	1	1
590.fasta	Gallus gallus	others	1	1	1
SRR2075402.fasta	Gallus gallus	others	1	1	1
292R.fasta	Gallus gallus	others	1	1	1
SRR2239854.fasta	Gallus gallus	others	1	1	1
SRR2920312.fasta	Gallus gallus	others	1	1	1
SRR1769297.fasta	Gallus gallus	others	1	1	1
SRR2920316.fasta	Gallus gallus	others	1	1	1
SRR2920332.fasta	Gallus gallus	others	1	1	1
SRR2920300.fasta	Gallus gallus	others	1	1	1
SRR2920315.fasta	Gallus gallus	others	1	1	1
SRR2075407.fasta	Gallus gallus	others	1	1	1
SRR2920313.fasta	Gallus gallus	others	1	1	1
SRR2920329.fasta	Gallus gallus	others	1	1	1
SRR2038541.fasta	Gallus gallus	others	1	1	1
SRR2920298.fasta	Gallus gallus	others	1	1	1
SRR2920314.fasta	Gallus gallus	others	1	1	1
SRR2920297.fasta	Gallus gallus	others	1	1	1
SRR2920307.fasta	Gallus gallus	others	1	1	1
SRR2075416.fasta	Gallus gallus	others	1	1	1
SRR2920317.fasta	Gallus gallus	others	1	1	1
SRR2920305.fasta	Gallus gallus	others	1	1	1
SRR2075396.fasta	Gallus gallus	others	1	1	1
SRR2075412.fasta	Gallus gallus	others	1	1	1
SRR2920304.fasta	Gallus gallus	others	1	1	1
SRR2920308.fasta	Gallus gallus	others	1	1	1
306R.fasta	Gallus gallus	others	1	1	18
43_10S.fasta	Gallus gallus	others	1	1	18
SRR2920335.fasta	Gallus gallus	others	1	1	3
629.fasta	Gallus gallus	others	1	1	3
SRR2094233.fasta	Gallus gallus	others	1	1	3
43_1S.fasta	Gallus gallus	others	1	1	18
43_4_B_S.fasta	Gallus gallus	others	1	1	18
LK_2317S.fasta	Gallus gallus	others	1	1	18
240R.fasta	Gallus gallus	others	1	1	18
43_7S.fasta	Gallus gallus	others	1	1	18
5902_12.fasta	Gallus gallus	others	1	1	18
5899_12.fasta	Gallus gallus	others	1	1	18
5903_12.fasta	Gallus gallus	others	1	1	18
5901_12.fasta	Gallus gallus	others	1	1	18
7R.fasta	Gallus gallus	others	1	1	18
IN_Cj_PT_245.fasta	Gallus gallus	others	1	1	1
LS_3411R.fasta	Gallus gallus	others	1	1	1
LK_3517S.fasta	Gallus gallus	others	1	1	1
341R.fasta	Gallus gallus	others	1	1	1
676.fasta	Gallus gallus	others	1	1	1
SRR3291020.fasta	Gallus gallus	others	1	1	11
SRR2125621.fasta	Gallus gallus	others	1	1	1
SRR1811818.fasta	Gallus gallus	others	1	1	1
295R.fasta	Gallus gallus	others	1	1	1
294R.fasta	Gallus gallus	others	1	1	1
327R.fasta	Gallus gallus	others	1	1	5
331R.fasta	Gallus gallus	others	1	1	5
IN_Cj_FI_147.fasta	Gallus gallus	others	1	1	5
698.fasta	Gallus gallus	others	1	1	1
680.fasta	Gallus gallus	others	1	1	1
IN_Cj_FI_148.fasta	Gallus gallus	others	1	1	5
SRR2075410.fasta	Gallus gallus	others	1	1	47
681.fasta	Gallus gallus	others	1	1	5
5088.fasta	Gallus gallus	others	1	1	5
SRR2915957.fasta	Grus caNAdensis	others	1	1	24
SRR2962354.fasta	Grus caNAdensis	others	1	10	63
SRR2915956.fasta	Grus caNAdensis	others	1	1	46
SRR2962355.fasta	Grus caNAdensis	others	1	1	46
SRR3182263.fasta	Grus caNAdensis	others	1	1	67
SRR2915955.fasta	Grus caNAdensis	others	1	1	69
SRR2915954.fasta	Grus caNAdensis	others	1	1	100
SRR1635129.fasta	Halichoerus grypus	others	1	1	1
SRR1635282.fasta	Halichoerus grypus	others	1	1	1
SRR1635283.fasta	Halichoerus grypus	others	1	1	1
SRR1635280.fasta	Halichoerus grypus	others	1	1	1
SRR1635159.fasta	Halichoerus grypus	others	1	1	1
SRR1635246.fasta	Halichoerus grypus	others	1	1	1
SRR1635070.fasta	Halichoerus grypus	others	1	1	1
SRR1635055.fasta	Halichoerus grypus	others	1	1	1
SRR1635240.fasta	Halichoerus grypus	others	1	1	1
SRR1635249.fasta	Halichoerus grypus	others	1	1	1
SRR1635242.fasta	Halichoerus grypus	others	1	1	1
SRR1635239.fasta	Halichoerus grypus	others	1	1	1
SRR1635256.fasta	Halichoerus grypus	others	1	1	1
SRR1635207.fasta	Halichoerus grypus	others	1	1	1
SRR1635049.fasta	Halichoerus grypus	others	1	1	2
SRR1635046.fasta	Halichoerus grypus	others	1	1	2
SRR1635047.fasta	Halichoerus grypus	others	1	1	2
SRR1635059.fasta	Halichoerus grypus	others	1	1	2
SRR1635058.fasta	Halichoerus grypus	others	1	1	2
SRR1635052.fasta	Halichoerus grypus	others	1	1	2
SRR1635156.fasta	Halichoerus grypus	others	1	1	2
SRR1635157.fasta	Halichoerus grypus	others	1	1	2
SRR1635154.fasta	Halichoerus grypus	others	1	1	2
SRR1635155.fasta	Halichoerus grypus	others	1	1	2
SRR1635224.fasta	Halichoerus grypus	others	1	1	2
SRR1635225.fasta	Halichoerus grypus	others	1	1	2
SRR1635042.fasta	Halichoerus grypus	others	1	1	2
SRR1635234.fasta	Halichoerus grypus	others	1	1	2
SRR1635193.fasta	Halichoerus grypus	others	1	1	2
SRR1635168.fasta	Halichoerus grypus	others	1	1	2
SRR1635167.fasta	Halichoerus grypus	others	1	1	2
SRR1635166.fasta	Halichoerus grypus	others	1	1	2
SRR1635165.fasta	Halichoerus grypus	others	1	1	2
SRR1635233.fasta	Halichoerus grypus	others	1	1	2
SRR1635275.fasta	Halichoerus grypus	others	1	1	2
SRR1635196.fasta	Halichoerus grypus	others	1	1	2
SRR1635195.fasta	Halichoerus grypus	others	1	1	2
SRR1635063.fasta	Halichoerus grypus	others	1	1	1
SRR1635163.fasta	Halichoerus grypus	others	1	1	1
SRR1635217.fasta	Halichoerus grypus	others	1	1	1
SRR1635215.fasta	Halichoerus grypus	others	1	1	1
SRR1635219.fasta	Halichoerus grypus	others	1	1	1
SRR1635277.fasta	Halichoerus grypus	others	1	1	1
SRR1635257.fasta	Halichoerus grypus	others	1	1	1
SRR1635276.fasta	Halichoerus grypus	others	1	1	1
SRR1635241.fasta	Halichoerus grypus	others	1	1	2
SRR1635260.fasta	Halichoerus grypus	others	1	1	2
SRR1635048.fasta	Halichoerus grypus	others	1	1	2
SRR1635160.fasta	Halichoerus grypus	others	1	1	66
SRR1635278.fasta	Halichoerus grypus	others	1	1	2
SRR1635043.fasta	Halichoerus grypus	others	1	1	2
SRR1635284.fasta	Halichoerus grypus	others	1	1	2
SRR1635151.fasta	Halichoerus grypus	others	1	1	1
SRR1635162.fasta	Halichoerus grypus	others	1	1	35
SRR1635153.fasta	Halichoerus grypus	others	1	1	43
SRR1635083.fasta	Halichoerus grypus	others	1	1	1
SRR1635085.fasta	Halichoerus grypus	others	1	1	1
SRR1635090.fasta	Halichoerus grypus	others	1	1	1
SRR1635131.fasta	Halichoerus grypus	others	1	1	1
SRR1635161.fasta	Halichoerus grypus	others	1	1	1
SRR1635064.fasta	Halichoerus grypus	others	1	1	1
ERR330479.fasta	Homo sapiens	others	1	1	1
ERR330591.fasta	Homo sapiens	others	1	1	1
ERR585936.fasta	Homo sapiens	others	1	1	1
ERR484068.fasta	Homo sapiens	others	1	1	1
ERR386449.fasta	Homo sapiens	others	1	1	1
ERR386394.fasta	Homo sapiens	others	1	1	1
ERR083894.fasta	Homo sapiens	others	1	1	1
ERR585884.fasta	Homo sapiens	others	1	1	1
ERR343031.fasta	Homo sapiens	others	1	1	1
ERR585951.fasta	Homo sapiens	others	1	1	1
ERR343019.fasta	Homo sapiens	others	1	1	1
ERR222702.fasta	Homo sapiens	others	1	1	1
ERR459530.fasta	Homo sapiens	others	1	1	1
ERR494560.fasta	Homo sapiens	others	1	1	1
ERR386328.fasta	Homo sapiens	others	1	1	1
ERR484069.fasta	Homo sapiens	others	1	1	1
ERR330573.fasta	Homo sapiens	others	1	1	1
ERR278246.fasta	Homo sapiens	others	1	1	1
ERR585873.fasta	Homo sapiens	others	1	1	1
ERR137024.fasta	Homo sapiens	others	1	1	1
ERR348870.fasta	Homo sapiens	others	1	1	1
ERR494536.fasta	Homo sapiens	others	1	1	1
ERR459526.fasta	Homo sapiens	others	1	1	1
ERR084113.fasta	Homo sapiens	others	1	1	1
ERR222734.fasta	Homo sapiens	others	1	1	1
ERR330583.fasta	Homo sapiens	others	1	1	1
ERR221443.fasta	Homo sapiens	others	1	1	1
ERR221440.fasta	Homo sapiens	others	1	1	1
ERR386509.fasta	Homo sapiens	others	1	1	1
ERR585865.fasta	Homo sapiens	others	1	1	1
ERR330529.fasta	Homo sapiens	others	1	1	1
ERR330527.fasta	Homo sapiens	others	1	1	1
ERR484018.fasta	Homo sapiens	others	1	1	1
ERR221304.fasta	Homo sapiens	others	1	1	1
ERR221436.fasta	Homo sapiens	others	1	1	1
ERR330497.fasta	Homo sapiens	others	1	1	1
ERR585919.fasta	Homo sapiens	others	1	1	1
ERR330557.fasta	Homo sapiens	others	1	1	1
ERR585782.fasta	Homo sapiens	others	1	1	1
ERR330626.fasta	Homo sapiens	others	1	1	1
ERR330484.fasta	Homo sapiens	others	1	1	1
ERR330581.fasta	Homo sapiens	others	1	1	1
ERR330523.fasta	Homo sapiens	others	1	1	1
ERR386456.fasta	Homo sapiens	others	1	1	1
ERR278404.fasta	Homo sapiens	others	1	1	1
ERR386465.fasta	Homo sapiens	others	1	1	1
ERR386345.fasta	Homo sapiens	others	1	1	1
ERR386448.fasta	Homo sapiens	others	1	1	1
ERR386277.fasta	Homo sapiens	others	1	1	1
ERR386420.fasta	Homo sapiens	others	1	1	1
ERR386409.fasta	Homo sapiens	others	1	1	1
ERR386399.fasta	Homo sapiens	others	1	1	1
ERR330621.fasta	Homo sapiens	others	1	1	1
ERR330464.fasta	Homo sapiens	others	1	1	1
ERR585961.fasta	Homo sapiens	others	1	1	1
ERR484010.fasta	Homo sapiens	others	1	1	1
ERR386454.fasta	Homo sapiens	others	1	1	1
ERR386431.fasta	Homo sapiens	others	1	1	1
ERR459576.fasta	Homo sapiens	others	1	1	1
ERR148370.fasta	Homo sapiens	others	1	1	1
ERR137047.fasta	Homo sapiens	others	1	1	1
ERR330561.fasta	Homo sapiens	others	1	1	1
ERR083916.fasta	Homo sapiens	others	1	1	1
ERR148374.fasta	Homo sapiens	others	1	1	1
ERR148358.fasta	Homo sapiens	others	1	1	1
ERR330577.fasta	Homo sapiens	others	1	1	1
ERR356186.fasta	Homo sapiens	others	1	1	1
ERR356184.fasta	Homo sapiens	others	1	1	1
ERR148363.fasta	Homo sapiens	others	1	1	1
ERR148368.fasta	Homo sapiens	others	1	1	1
ERR084111.fasta	Homo sapiens	others	1	1	1
ERR356165.fasta	Homo sapiens	others	1	1	1
ERR356162.fasta	Homo sapiens	others	1	1	1
ERR343015.fasta	Homo sapiens	others	1	1	1
ERR330496.fasta	Homo sapiens	others	1	1	1
ERR386496.fasta	Homo sapiens	others	1	1	1
ERR084145.fasta	Homo sapiens	others	1	1	1
ERR484065.fasta	Homo sapiens	others	1	1	1
ERR585811.fasta	Homo sapiens	others	1	1	1
ERR386349.fasta	Homo sapiens	others	1	1	1
ERR221427.fasta	Homo sapiens	others	1	1	1
ERR221469.fasta	Homo sapiens	others	1	1	1
ERR221322.fasta	Homo sapiens	others	1	1	1
ERR386327.fasta	Homo sapiens	others	1	1	1
ERR330534.fasta	Homo sapiens	others	1	1	1
ERR137015.fasta	Homo sapiens	others	1	1	1
ERR386445.fasta	Homo sapiens	others	1	1	1
ERR343080.fasta	Homo sapiens	others	1	1	1
ERR585848.fasta	Homo sapiens	others	1	1	1
ERR459543.fasta	Homo sapiens	others	1	1	1
ERR330466.fasta	Homo sapiens	others	1	1	1
ERR084136.fasta	Homo sapiens	others	1	1	1
ERR330566.fasta	Homo sapiens	others	1	1	1
ERR386474.fasta	Homo sapiens	others	1	1	1
ERR386266.fasta	Homo sapiens	others	1	1	1
ERR386262.fasta	Homo sapiens	others	1	1	1
ERR585916.fasta	Homo sapiens	others	1	1	1
ERR189792.fasta	Homo sapiens	others	1	1	1
ERR343037.fasta	Homo sapiens	others	1	1	1
ERR330475.fasta	Homo sapiens	others	1	1	1
ERR221451.fasta	Homo sapiens	others	1	1	1
ERR278262.fasta	Homo sapiens	others	1	1	1
ERR222689.fasta	Homo sapiens	others	1	1	1
ERR330482.fasta	Homo sapiens	others	1	1	1
ERR193214.fasta	Homo sapiens	others	1	1	1
ERR193165.fasta	Homo sapiens	others	1	1	1
ERR189821.fasta	Homo sapiens	others	1	1	1
ERR222685.fasta	Homo sapiens	others	1	1	1
ERR222686.fasta	Homo sapiens	others	1	1	1
ERR221424.fasta	Homo sapiens	others	1	1	1
ERR330608.fasta	Homo sapiens	others	1	1	1
ERR459474.fasta	Homo sapiens	others	1	1	1
ERR222716.fasta	Homo sapiens	others	1	1	1
ERR222735.fasta	Homo sapiens	others	1	1	1
ERR222738.fasta	Homo sapiens	others	1	1	1
ERR222750.fasta	Homo sapiens	others	1	1	1
ERR084152.fasta	Homo sapiens	others	1	1	1
ERR128779.fasta	Homo sapiens	others	1	1	1
ERR330522.fasta	Homo sapiens	others	1	1	1
ERR330493.fasta	Homo sapiens	others	1	1	1
ERR494563.fasta	Homo sapiens	others	1	1	1
ERR278280.fasta	Homo sapiens	others	1	1	1
ERR278429.fasta	Homo sapiens	others	1	1	1
ERR484024.fasta	Homo sapiens	others	1	1	1
ERR278376.fasta	Homo sapiens	others	1	1	1
ERR278374.fasta	Homo sapiens	others	1	1	1
ERR459618.fasta	Homo sapiens	others	1	1	1
ERR484020.fasta	Homo sapiens	others	1	1	1
ERR484007.fasta	Homo sapiens	others	1	1	1
ERR330461.fasta	Homo sapiens	others	1	1	1
ERR459639.fasta	Homo sapiens	others	1	1	1
ERR108395.fasta	Homo sapiens	others	1	1	1
ERR343050.fasta	Homo sapiens	others	1	1	1
ERR137008.fasta	Homo sapiens	others	1	1	1
ERR348873.fasta	Homo sapiens	others	1	1	1
ERR348979.fasta	Homo sapiens	others	1	1	1
ERR348953.fasta	Homo sapiens	others	1	1	1
ERR349019.fasta	Homo sapiens	others	1	1	1
ERR330603.fasta	Homo sapiens	others	1	1	1
ERR084137.fasta	Homo sapiens	others	1	1	1
ERR348862.fasta	Homo sapiens	others	1	1	1
ERR483978.fasta	Homo sapiens	others	1	1	1
ERR459491.fasta	Homo sapiens	others	1	1	1
ERR348947.fasta	Homo sapiens	others	1	1	1
ERR585931.fasta	Homo sapiens	others	1	1	1
ERR330537.fasta	Homo sapiens	others	1	1	1
ERR330517.fasta	Homo sapiens	others	1	1	1
ERR459621.fasta	Homo sapiens	others	1	1	1
ERR128783.fasta	Homo sapiens	others	1	1	1
ERR084032.fasta	Homo sapiens	others	1	1	1
ERR330592.fasta	Homo sapiens	others	1	1	1
ERR459506.fasta	Homo sapiens	others	1	1	1
ERR459594.fasta	Homo sapiens	others	1	1	1
ERR348954.fasta	Homo sapiens	others	1	1	1
ERR137081.fasta	Homo sapiens	others	1	1	1
ERR189801.fasta	Homo sapiens	others	1	1	1
ERR108362.fasta	Homo sapiens	others	1	1	1
ERR189798.fasta	Homo sapiens	others	1	1	1
ERR459529.fasta	Homo sapiens	others	1	1	1
ERR483987.fasta	Homo sapiens	others	1	1	1
ERR084070.fasta	Homo sapiens	others	1	1	1
ERR108329.fasta	Homo sapiens	others	1	1	1
ERR108364.fasta	Homo sapiens	others	1	1	1
ERR189774.fasta	Homo sapiens	others	1	1	1
ERR128758.fasta	Homo sapiens	others	1	1	1
ERR128751.fasta	Homo sapiens	others	1	1	1
ERR128798.fasta	Homo sapiens	others	1	1	1
ERR193180.fasta	Homo sapiens	others	1	1	1
ERR330471.fasta	Homo sapiens	others	1	1	1
ERR343070.fasta	Homo sapiens	others	1	1	1
ERR330533.fasta	Homo sapiens	others	1	1	1
ERR084110.fasta	Homo sapiens	others	1	1	1
ERR084018.fasta	Homo sapiens	others	1	1	1
ERR189830.fasta	Homo sapiens	others	1	1	1
ERR128794.fasta	Homo sapiens	others	1	1	1
ERR278301.fasta	Homo sapiens	others	1	1	1
ERR386363.fasta	Homo sapiens	others	1	1	1
ERR330554.fasta	Homo sapiens	others	1	1	1
ERR137045.fasta	Homo sapiens	others	1	1	1
ERR137044.fasta	Homo sapiens	others	1	1	1
ERR108346.fasta	Homo sapiens	others	1	1	1
ERR084080.fasta	Homo sapiens	others	1	1	1
ERR348898.fasta	Homo sapiens	others	1	1	1
ERR330602.fasta	Homo sapiens	others	1	1	1
ERR343068.fasta	Homo sapiens	others	1	1	1
ERR278273.fasta	Homo sapiens	others	1	1	1
ERR351541.fasta	Homo sapiens	others	1	1	1
ERR330500.fasta	Homo sapiens	others	1	1	1
ERR137053.fasta	Homo sapiens	others	1	1	1
ERR221384.fasta	Homo sapiens	others	1	1	1
ERR084078.fasta	Homo sapiens	others	1	1	1
ERR330614.fasta	Homo sapiens	others	1	1	1
ERR148376.fasta	Homo sapiens	others	1	1	1
ERR386344.fasta	Homo sapiens	others	1	1	1
ERR278442.fasta	Homo sapiens	others	1	1	1
ERR137033.fasta	Homo sapiens	others	1	1	1
ERR330648.fasta	Homo sapiens	others	1	1	1
ERR330649.fasta	Homo sapiens	others	1	1	1
ERR356211.fasta	Homo sapiens	others	1	1	1
ERR343079.fasta	Homo sapiens	others	1	1	1
ERR278426.fasta	Homo sapiens	others	1	1	1
ERR330550.fasta	Homo sapiens	others	1	1	1
ERR189867.fasta	Homo sapiens	others	1	1	1
ERR386253.fasta	Homo sapiens	others	1	1	1
ERR386440.fasta	Homo sapiens	others	1	1	1
ERR356180.fasta	Homo sapiens	others	1	1	1
ERR330600.fasta	Homo sapiens	others	1	1	1
ERR343004.fasta	Homo sapiens	others	1	1	1
ERR278410.fasta	Homo sapiens	others	1	1	1
ERR386506.fasta	Homo sapiens	others	1	1	1
ERR386521.fasta	Homo sapiens	others	1	1	1
ERR278492.fasta	Homo sapiens	others	1	1	1
ERR278493.fasta	Homo sapiens	others	1	1	1
ERR349004.fasta	Homo sapiens	others	1	1	1
ERR356198.fasta	Homo sapiens	others	1	1	1
ERR221295.fasta	Homo sapiens	others	1	1	1
ERR221452.fasta	Homo sapiens	others	1	1	1
ERR137035.fasta	Homo sapiens	others	1	1	1
ERR330532.fasta	Homo sapiens	others	1	1	1
ERR386501.fasta	Homo sapiens	others	1	1	1
ERR193183.fasta	Homo sapiens	others	1	1	1
ERR189811.fasta	Homo sapiens	others	1	1	1
ERR343010.fasta	Homo sapiens	others	1	1	1
ERR330516.fasta	Homo sapiens	others	1	1	1
ERR330513.fasta	Homo sapiens	others	1	1	1
ERR189797.fasta	Homo sapiens	others	1	1	1
ERR189800.fasta	Homo sapiens	others	1	1	1
ERR189777.fasta	Homo sapiens	others	1	1	1
ERR193175.fasta	Homo sapiens	others	1	1	1
ERR343046.fasta	Homo sapiens	others	1	1	1
ERR189813.fasta	Homo sapiens	others	1	1	1
ERR343017.fasta	Homo sapiens	others	1	1	1
ERR278448.fasta	Homo sapiens	others	1	1	1
ERR221350.fasta	Homo sapiens	others	1	1	1
ERR348944.fasta	Homo sapiens	others	1	1	1
ERR278390.fasta	Homo sapiens	others	1	1	1
ERR459487.fasta	Homo sapiens	others	1	1	1
ERR330524.fasta	Homo sapiens	others	1	1	1
ERR386518.fasta	Homo sapiens	others	1	1	1
ERR278244.fasta	Homo sapiens	others	1	1	1
ERR278243.fasta	Homo sapiens	others	1	1	1
ERR343007.fasta	Homo sapiens	others	1	1	1
ERR330643.fasta	Homo sapiens	others	1	1	1
ERR330562.fasta	Homo sapiens	others	1	1	1
ERR386505.fasta	Homo sapiens	others	1	1	1
ERR348902.fasta	Homo sapiens	others	1	1	6
ERR348903.fasta	Homo sapiens	others	1	1	6
ERR356201.fasta	Homo sapiens	others	1	1	6
ERR348878.fasta	Homo sapiens	others	1	1	6
ERR386393.fasta	Homo sapiens	others	1	1	6
ERR330644.fasta	Homo sapiens	others	1	1	6
ERR356202.fasta	Homo sapiens	others	1	1	6
ERR348904.fasta	Homo sapiens	others	1	1	6
ERR137050.fasta	Homo sapiens	others	1	1	1
ERR137002.fasta	Homo sapiens	others	1	1	1
ERR128816.fasta	Homo sapiens	others	1	1	1
ERR356215.fasta	Homo sapiens	others	1	1	1
ERR351539.fasta	Homo sapiens	others	1	1	1
ERR348911.fasta	Homo sapiens	others	1	1	1
ERR459481.fasta	Homo sapiens	others	1	1	1
ERR351540.fasta	Homo sapiens	others	1	1	1
ERR356172.fasta	Homo sapiens	others	1	1	1
ERR084061.fasta	Homo sapiens	others	1	1	1
ERR386391.fasta	Homo sapiens	others	1	1	1
ERR356210.fasta	Homo sapiens	others	1	1	1
ERR128799.fasta	Homo sapiens	others	1	1	1
ERR459600.fasta	Homo sapiens	others	1	1	1
ERR278434.fasta	Homo sapiens	others	1	1	1
ERR083951.fasta	Homo sapiens	others	1	1	1
ERR189787.fasta	Homo sapiens	others	1	1	1
ERR137052.fasta	Homo sapiens	others	1	1	1
ERR386248.fasta	Homo sapiens	others	1	1	1
ERR221434.fasta	Homo sapiens	others	1	1	1
ERR084026.fasta	Homo sapiens	others	1	1	1
ERR189816.fasta	Homo sapiens	others	1	1	1
ERR128781.fasta	Homo sapiens	others	1	1	1
ERR189809.fasta	Homo sapiens	others	1	1	1
ERR189815.fasta	Homo sapiens	others	1	1	1
ERR221429.fasta	Homo sapiens	others	1	1	1
ERR278238.fasta	Homo sapiens	others	1	1	1
SRR3151674.fasta	Homo sapiens	others	1	1	1
SRR2916016.fasta	Homo sapiens	others	1	1	1
SRR2175393.fasta	Homo sapiens	others	1	1	1
SRR2549090.fasta	Homo sapiens	others	1	1	1
SRR1723393.fasta	Homo sapiens	others	1	1	1
SRR3168633.fasta	Homo sapiens	others	1	1	1
SRR3215205.fasta	Homo sapiens	others	1	1	1
SRR1794080.fasta	Homo sapiens	others	1	1	1
SRR1723391.fasta	Homo sapiens	others	1	1	1
SRR1993335.fasta	Homo sapiens	others	1	1	1
SRR1724279.fasta	Homo sapiens	others	1	1	1
SRR3215184.fasta	Homo sapiens	others	1	1	1
ERR128763.fasta	Homo sapiens	others	1	1	1
ERR585860.fasta	Homo sapiens	others	1	1	1
ERR459637.fasta	Homo sapiens	others	1	1	1
ERR386381.fasta	Homo sapiens	others	1	1	1
ERR148377.fasta	Homo sapiens	others	1	1	1
ERR386234.fasta	Homo sapiens	others	1	1	1
ERR356212.fasta	Homo sapiens	others	1	1	1
ERR585786.fasta	Homo sapiens	others	1	1	1
ERR459566.fasta	Homo sapiens	others	1	1	1
ERR278377.fasta	Homo sapiens	others	1	1	1
ERR494553.fasta	Homo sapiens	others	1	1	1
ERR278347.fasta	Homo sapiens	others	1	1	1
ERR330637.fasta	Homo sapiens	others	1	1	1
ERR356171.fasta	Homo sapiens	others	1	1	1
ERR278459.fasta	Homo sapiens	others	1	1	1
ERR386486.fasta	Homo sapiens	others	1	1	1
ERR278449.fasta	Homo sapiens	others	1	1	1
ERR278424.fasta	Homo sapiens	others	1	1	1
ERR494586.fasta	Homo sapiens	others	1	1	1
ERR386280.fasta	Homo sapiens	others	1	1	1
ERR278495.fasta	Homo sapiens	others	1	1	1
ERR083993.fasta	Homo sapiens	others	1	1	1
ERR083961.fasta	Homo sapiens	others	1	1	1
ERR083882.fasta	Homo sapiens	others	1	1	1
ERR083944.fasta	Homo sapiens	others	1	1	1
ERR585785.fasta	Homo sapiens	others	1	1	1
ERR221344.fasta	Homo sapiens	others	1	1	1
ERR221433.fasta	Homo sapiens	others	1	1	1
ERR221347.fasta	Homo sapiens	others	1	1	1
ERR189824.fasta	Homo sapiens	others	1	1	1
ERR484043.fasta	Homo sapiens	others	1	1	1
ERR189827.fasta	Homo sapiens	others	1	1	1
ERR484044.fasta	Homo sapiens	others	1	1	1
ERR193171.fasta	Homo sapiens	others	1	1	1
ERR193168.fasta	Homo sapiens	others	1	1	1
ERR221420.fasta	Homo sapiens	others	1	1	1
ERR193163.fasta	Homo sapiens	others	1	1	1
ERR221426.fasta	Homo sapiens	others	1	1	1
ERR221306.fasta	Homo sapiens	others	1	1	1
ERR128788.fasta	Homo sapiens	others	1	1	1
ERR348931.fasta	Homo sapiens	others	1	1	1
ERR083907.fasta	Homo sapiens	others	1	1	1
ERR356206.fasta	Homo sapiens	others	1	1	1
ERR349012.fasta	Homo sapiens	others	1	1	1
ERR349036.fasta	Homo sapiens	others	1	1	1
ERR386520.fasta	Homo sapiens	others	1	1	1
ERR278446.fasta	Homo sapiens	others	1	1	1
ERR356209.fasta	Homo sapiens	others	1	1	1
ERR148369.fasta	Homo sapiens	others	1	1	1
ERR137017.fasta	Homo sapiens	others	1	1	1
ERR137019.fasta	Homo sapiens	others	1	1	1
ERR137039.fasta	Homo sapiens	others	1	1	1
ERR193205.fasta	Homo sapiens	others	1	1	3
ERR083982.fasta	Homo sapiens	others	1	1	3
ERR386283.fasta	Homo sapiens	others	1	1	3
ERR084053.fasta	Homo sapiens	others	1	1	3
ERR221368.fasta	Homo sapiens	others	1	1	3
FB01539.fasta	Homo sapiens	others	1	1	2
KO27615.fasta	Homo sapiens	others	1	1	2
KO27602_70.fasta	Homo sapiens	others	1	1	2
FB01425.fasta	Homo sapiens	others	1	1	2
KO27761.fasta	Homo sapiens	others	1	1	2
FB01450.fasta	Homo sapiens	others	1	1	2
KO27614.fasta	Homo sapiens	others	1	1	2
12xb_800.fasta	Homo sapiens	others	1	1	2
FB01476.fasta	Homo sapiens	others	1	1	2
FBO1510.fasta	Homo sapiens	others	1	1	2
12xb_682.fasta	Homo sapiens	others	1	1	2
KO27613.fasta	Homo sapiens	others	1	1	2
KO27664.fasta	Homo sapiens	others	1	1	2
FB01494.fasta	Homo sapiens	others	1	1	2
FB01481.fasta	Homo sapiens	others	1	1	2
ERR278420.fasta	Homo sapiens	others	1	1	1
ERR330604.fasta	Homo sapiens	others	1	1	1
ERR330567.fasta	Homo sapiens	others	1	1	1
ERR343039.fasta	Homo sapiens	others	1	1	1
ERR356208.fasta	Homo sapiens	others	1	1	1
ERR356187.fasta	Homo sapiens	others	1	1	1
ERR386335.fasta	Homo sapiens	others	1	1	1
ERR356192.fasta	Homo sapiens	others	1	1	1
ERR356193.fasta	Homo sapiens	others	1	1	1
SRR1993592.fasta	Homo sapiens	others	1	1	9
SRR1993591.fasta	Homo sapiens	others	1	1	9
SRR1993590.fasta	Homo sapiens	others	1	1	9
SRR3114500.fasta	Homo sapiens	others	1	1	9
SRR3214557.fasta	Homo sapiens	others	1	1	9
SRR1993328.fasta	Homo sapiens	others	1	1	9
SRR1993327.fasta	Homo sapiens	others	1	1	9
SRR1993329.fasta	Homo sapiens	others	1	1	9
SRR3114499.fasta	Homo sapiens	others	1	1	9
SRR3305648.fasta	Homo sapiens	others	1	1	9
SRR3305649.fasta	Homo sapiens	others	1	1	9
SRR3305647.fasta	Homo sapiens	others	1	1	9
ERR343075.fasta	Homo sapiens	others	1	1	1
ERR084009.fasta	Homo sapiens	others	1	1	1
ERR221402.fasta	Homo sapiens	others	1	1	1
ERR084072.fasta	Homo sapiens	others	1	1	1
ERR083905.fasta	Homo sapiens	others	1	1	1
ERR189806.fasta	Homo sapiens	others	1	1	1
ERR221323.fasta	Homo sapiens	others	1	1	1
ERR459517.fasta	Homo sapiens	others	1	1	1
ERR083978.fasta	Homo sapiens	others	1	1	1
ERR083871.fasta	Homo sapiens	others	1	1	1
SRR2175397.fasta	Homo sapiens	others	1	1	9
SRR3216104.fasta	Homo sapiens	others	1	1	9
SRR3216105.fasta	Homo sapiens	others	1	1	9
SRR1975155.fasta	Homo sapiens	others	1	1	9
SRR1993562.fasta	Homo sapiens	others	1	1	9
SRR2175395.fasta	Homo sapiens	others	1	1	9
SRR3216106.fasta	Homo sapiens	others	1	1	9
SRR3214529.fasta	Homo sapiens	others	1	1	9
ERR349141.fasta	Homo sapiens	others	1	1	1
ERR278369.fasta	Homo sapiens	others	1	1	1
ERR278395.fasta	Homo sapiens	others	1	1	1
ERR222692.fasta	Homo sapiens	others	1	1	1
ERR221366.fasta	Homo sapiens	others	1	1	1
ERR494562.fasta	Homo sapiens	others	1	1	1
ERR585833.fasta	Homo sapiens	others	1	1	1
ERR278289.fasta	Homo sapiens	others	1	1	1
ERR278288.fasta	Homo sapiens	others	1	1	1
ERR222718.fasta	Homo sapiens	others	1	1	1
IN_Cj_FI_011.fasta	Homo sapiens	others	1	1	2
IN_Cj_FI_008.fasta	Homo sapiens	others	1	1	2
IN_Cj_FI_009.fasta	Homo sapiens	others	1	1	2
IN_Cj_FI_010.fasta	Homo sapiens	others	1	1	2
IN_Cj_FI_051.fasta	Homo sapiens	others	1	1	2
IN_Cj_FI_048.fasta	Homo sapiens	others	1	1	2
IN_Cj_FI_050.fasta	Homo sapiens	others	1	1	2
IN_Cj_FI_049.fasta	Homo sapiens	others	1	1	2
ERR221379.fasta	Homo sapiens	others	1	1	1
ERR128808.fasta	Homo sapiens	others	1	1	1
ERR084044.fasta	Homo sapiens	others	1	1	1
ERR084076.fasta	Homo sapiens	others	1	1	1
ERR189781.fasta	Homo sapiens	others	1	1	1
ERR084088.fasta	Homo sapiens	others	1	1	1
ERR108369.fasta	Homo sapiens	others	1	1	1
ERR108389.fasta	Homo sapiens	others	1	1	1
ERR108387.fasta	Homo sapiens	others	1	1	1
ERR108391.fasta	Homo sapiens	others	1	1	1
ERR343074.fasta	Homo sapiens	others	1	1	1
ERR330460.fasta	Homo sapiens	others	1	1	1
ERR108335.fasta	Homo sapiens	others	1	1	1
IN_Cj_FI_165.fasta	Homo sapiens	others	1	1	1
ERR084000.fasta	Homo sapiens	others	1	1	1
ERR083986.fasta	Homo sapiens	others	1	1	1
ERR083995.fasta	Homo sapiens	others	1	1	1
ERR585899.fasta	Homo sapiens	others	1	1	1
ERR330571.fasta	Homo sapiens	others	1	1	1
ERR585905.fasta	Homo sapiens	others	1	1	1
ERR494612.fasta	Homo sapiens	others	1	1	1
ERR585796.fasta	Homo sapiens	others	1	1	1
ERR585880.fasta	Homo sapiens	others	1	1	1
IN_Cj_FI_030.fasta	Homo sapiens	others	1	1	1
IN_Cj_FI_027.fasta	Homo sapiens	others	1	1	1
IN_Cj_FI_025.fasta	Homo sapiens	others	1	1	1
IN_Cj_FI_026.fasta	Homo sapiens	others	1	1	1
IN_Cj_FI_020.fasta	Homo sapiens	others	1	1	1
IN_Cj_FI_024.fasta	Homo sapiens	others	1	1	1
IN_Cj_FI_029.fasta	Homo sapiens	others	1	1	1
ERR084102.fasta	Homo sapiens	others	1	1	1
ERR386516.fasta	Homo sapiens	others	1	1	1
ERR083991.fasta	Homo sapiens	others	1	1	1
ERR108319.fasta	Homo sapiens	others	1	1	1
ERR108318.fasta	Homo sapiens	others	1	1	1
ERR108314.fasta	Homo sapiens	others	1	1	1
ERR128801.fasta	Homo sapiens	others	1	1	1
ERR128802.fasta	Homo sapiens	others	1	1	1
ERR386322.fasta	Homo sapiens	others	1	1	1
ERR386257.fasta	Homo sapiens	others	1	1	1
ERR386447.fasta	Homo sapiens	others	1	1	1
ERR221455.fasta	Homo sapiens	others	1	1	1
ERR278272.fasta	Homo sapiens	others	1	1	1
ERR083977.fasta	Homo sapiens	others	1	1	1
SRR3214537.fasta	Homo sapiens	others	1	1	11
SRR3214542.fasta	Homo sapiens	others	1	1	11
SRR3214546.fasta	Homo sapiens	others	1	1	11
SRR3214545.fasta	Homo sapiens	others	1	1	11
SRR3214539.fasta	Homo sapiens	others	1	1	11
SRR3214538.fasta	Homo sapiens	others	1	1	11
SRR3214543.fasta	Homo sapiens	others	1	1	11
SRR3214540.fasta	Homo sapiens	others	1	1	11
SRR3214541.fasta	Homo sapiens	others	1	1	11
ERR221416.fasta	Homo sapiens	others	1	1	2
ERR221313.fasta	Homo sapiens	others	1	1	2
ERR193200.fasta	Homo sapiens	others	1	1	2
ERR193192.fasta	Homo sapiens	others	1	1	2
SRR3215143.fasta	Homo sapiens	others	1	1	2
SRR3215142.fasta	Homo sapiens	others	1	1	2
SRR3214563.fasta	Homo sapiens	others	1	1	2
SRR3215145.fasta	Homo sapiens	others	1	1	2
SRR3215147.fasta	Homo sapiens	others	1	1	2
SRR3215148.fasta	Homo sapiens	others	1	1	2
SRR3215180.fasta	Homo sapiens	others	1	1	2
SRR3215150.fasta	Homo sapiens	others	1	1	2
ERR386270.fasta	Homo sapiens	others	1	1	14
ERR083931.fasta	Homo sapiens	others	1	1	1
ERR221471.fasta	Homo sapiens	others	1	1	1
ERR278267.fasta	Homo sapiens	others	1	1	1
ERR330502.fasta	Homo sapiens	others	1	1	1
ERR278337.fasta	Homo sapiens	others	1	1	1
SRR1993638.fasta	Homo sapiens	others	1	1	1
SRR1993556.fasta	Homo sapiens	others	1	1	1
SRR1993555.fasta	Homo sapiens	others	1	1	1
ERR221303.fasta	Homo sapiens	others	1	1	1
ERR221305.fasta	Homo sapiens	others	1	1	1
ERR221307.fasta	Homo sapiens	others	1	1	1
SRR1993625.fasta	Homo sapiens	others	1	1	1
SRR1993455.fasta	Homo sapiens	others	1	1	1
SRR1993560.fasta	Homo sapiens	others	1	1	1
ERR189866.fasta	Homo sapiens	others	1	1	1
ERR128815.fasta	Homo sapiens	others	1	1	1
SRR1975171.fasta	Homo sapiens	others	1	1	1
SRR1993473.fasta	Homo sapiens	others	1	1	1
SRR3109993.fasta	Homo sapiens	others	1	1	1
SRR1993332.fasta	Homo sapiens	others	1	1	1
ERR330520.fasta	Homo sapiens	others	1	1	1
ERR484062.fasta	Homo sapiens	others	1	1	1
ERR484009.fasta	Homo sapiens	others	1	1	1
ERR386294.fasta	Homo sapiens	others	1	1	1
ERR484027.fasta	Homo sapiens	others	1	1	1
ERR386396.fasta	Homo sapiens	others	1	1	1
ERR484037.fasta	Homo sapiens	others	1	1	1
SRR3216143.fasta	Homo sapiens	others	1	1	1
SRR3214564.fasta	Homo sapiens	others	1	1	1
SRR3214565.fasta	Homo sapiens	others	1	1	1
SRR3214562.fasta	Homo sapiens	others	1	1	1
ERR278310.fasta	Homo sapiens	others	1	1	1
ERR278314.fasta	Homo sapiens	others	1	1	1
ERR278317.fasta	Homo sapiens	others	1	1	1
ERR278319.fasta	Homo sapiens	others	1	1	1
ERR278318.fasta	Homo sapiens	others	1	1	1
ERR278311.fasta	Homo sapiens	others	1	1	1
ERR278313.fasta	Homo sapiens	others	1	1	1
ERR278312.fasta	Homo sapiens	others	1	1	1
ERR278316.fasta	Homo sapiens	others	1	1	1
ERR278302.fasta	Homo sapiens	others	1	1	1
ERR278299.fasta	Homo sapiens	others	1	1	1
ERR278320.fasta	Homo sapiens	others	1	1	1
ERR278308.fasta	Homo sapiens	others	1	1	1
ERR278303.fasta	Homo sapiens	others	1	1	1
ERR278306.fasta	Homo sapiens	others	1	1	1
ERR278307.fasta	Homo sapiens	others	1	1	1
ERR278304.fasta	Homo sapiens	others	1	1	1
ERR278305.fasta	Homo sapiens	others	1	1	1
ERR278321.fasta	Homo sapiens	others	1	1	1
ERR386491.fasta	Homo sapiens	others	1	1	1
ERR356176.fasta	Homo sapiens	others	1	1	1
ERR386419.fasta	Homo sapiens	others	1	1	1
ERR128762.fasta	Homo sapiens	others	1	1	1
ERR108376.fasta	Homo sapiens	others	1	1	1
SRR3216109.fasta	Homo sapiens	others	1	1	1
SRR3214578.fasta	Homo sapiens	others	1	1	1
SRR3214577.fasta	Homo sapiens	others	1	1	1
SRR3214580.fasta	Homo sapiens	others	1	1	1
SRR3214593.fasta	Homo sapiens	others	1	1	1
SRR3214576.fasta	Homo sapiens	others	1	1	1
IN_Cj_FI_153.fasta	Homo sapiens	others	1	1	1
IN_Cj_FI_060.fasta	Homo sapiens	others	1	1	1
IN_Cj_FI_062.fasta	Homo sapiens	others	1	1	1
IN_Cj_FI_065.fasta	Homo sapiens	others	1	1	1
IN_Cj_FI_064.fasta	Homo sapiens	others	1	1	1
SRR2916005.fasta	Homo sapiens	others	1	1	1
SRR2916004.fasta	Homo sapiens	others	1	1	1
SRR2968333.fasta	Homo sapiens	others	1	1	1
SRR2916003.fasta	Homo sapiens	others	1	1	1
SRR2916009.fasta	Homo sapiens	others	1	1	1
ERR128739.fasta	Homo sapiens	others	1	1	1
ERR137021.fasta	Homo sapiens	others	1	1	1
ERR278335.fasta	Homo sapiens	others	1	1	1
ERR348871.fasta	Homo sapiens	others	1	1	1
ERR343026.fasta	Homo sapiens	others	1	1	1
ERR330545.fasta	Homo sapiens	others	1	1	1
ERR278478.fasta	Homo sapiens	others	1	1	1
ERR128735.fasta	Homo sapiens	others	1	1	1
ERR108375.fasta	Homo sapiens	others	1	1	1
ERR221328.fasta	Homo sapiens	others	1	1	1
ERR137043.fasta	Homo sapiens	others	1	1	1
ERR137042.fasta	Homo sapiens	others	1	1	1
ERR189808.fasta	Homo sapiens	others	1	1	1
ERR386334.fasta	Homo sapiens	others	1	1	1
ERR386410.fasta	Homo sapiens	others	1	1	1
ERR137089.fasta	Homo sapiens	others	1	1	1
ERR221339.fasta	Homo sapiens	others	1	1	1
ERR189785.fasta	Homo sapiens	others	1	1	1
ERR222697.fasta	Homo sapiens	others	1	1	1
ERR128811.fasta	Homo sapiens	others	1	1	3
ERR084118.fasta	Homo sapiens	others	1	1	1
ERR221467.fasta	Homo sapiens	others	1	1	1
ERR148357.fasta	Homo sapiens	others	1	1	1
ERR356197.fasta	Homo sapiens	others	1	1	1
ERR278476.fasta	Homo sapiens	others	1	1	1
ERR278477.fasta	Homo sapiens	others	1	1	1
ERR148355.fasta	Homo sapiens	others	1	1	1
ERR083915.fasta	Homo sapiens	others	1	1	1
ERR083914.fasta	Homo sapiens	others	1	1	1
ERR128765.fasta	Homo sapiens	others	1	1	1
ERR083939.fasta	Homo sapiens	others	1	1	1
ERR083920.fasta	Homo sapiens	others	1	1	1
SRR1794079.fasta	Homo sapiens	others	1	1	1
SRR3216113.fasta	Homo sapiens	others	1	1	24
SRR1993491.fasta	Homo sapiens	others	1	1	48
SRR1993483.fasta	Homo sapiens	others	1	1	48
SRR3215167.fasta	Homo sapiens	others	1	1	17
SRR3215164.fasta	Homo sapiens	others	1	1	17
SRR3215166.fasta	Homo sapiens	others	1	1	17
SRR3215165.fasta	Homo sapiens	others	1	1	17
IN_Cj_FI_004.fasta	Homo sapiens	others	1	1	2
IN_Cj_FI_003.fasta	Homo sapiens	others	1	1	2
IN_Cj_FI_002.fasta	Homo sapiens	others	1	1	2
ERR483977.fasta	Homo sapiens	others	1	1	2
ERR108358.fasta	Homo sapiens	others	1	1	2
ERR193217.fasta	Homo sapiens	others	1	1	2
ERR386464.fasta	Homo sapiens	others	1	1	2
ERR386376.fasta	Homo sapiens	others	1	1	2
SRR3305659.fasta	Homo sapiens	others	1	1	2
SRR3168646.fasta	Homo sapiens	others	1	1	2
SRR2217656.fasta	Homo sapiens	others	1	1	2
ERR278259.fasta	Homo sapiens	others	1	1	2
ERR278254.fasta	Homo sapiens	others	1	1	2
FB01409.fasta	Homo sapiens	others	1	1	2
FB01492.fasta	Homo sapiens	others	1	1	2
ERR084060.fasta	Homo sapiens	others	1	1	2
FB01618.fasta	Homo sapiens	others	1	1	2
SRR3215194.fasta	Homo sapiens	others	1	1	2
SRR1981472.fasta	Homo sapiens	others	1	1	2
DS6691318.fasta	Homo sapiens	others	1	1	2
DS6691319.fasta	Homo sapiens	others	1	1	2
IN_Cj_FI_157.fasta	Homo sapiens	others	1	1	2
IN_Cj_FI_015.fasta	Homo sapiens	others	1	1	2
FB01385.fasta	Homo sapiens	others	1	1	2
KO27577.fasta	Homo sapiens	others	1	1	2
DS6691331.fasta	Homo sapiens	others	1	1	2
ERR221447.fasta	Homo sapiens	others	1	1	2
ERR278276.fasta	Homo sapiens	others	1	1	2
ERR278274.fasta	Homo sapiens	others	1	1	2
ERR278275.fasta	Homo sapiens	others	1	1	2
DS6691312.fasta	Homo sapiens	others	1	1	2
ERR083974.fasta	Homo sapiens	others	1	1	2
ERR193203.fasta	Homo sapiens	others	1	1	2
ERR222712.fasta	Homo sapiens	others	1	1	2
SRR3306540.fasta	Homo sapiens	others	1	1	2
SRR3291017.fasta	Homo sapiens	others	1	1	2
KO27595.fasta	Homo sapiens	others	1	1	4
DS6691286.fasta	Homo sapiens	others	1	1	4
IN_Cj_FI_121.fasta	Homo sapiens	others	1	1	4
DS6691307.fasta	Homo sapiens	others	1	1	2
DS6691297.fasta	Homo sapiens	others	1	1	2
ERR083929.fasta	Homo sapiens	others	1	1	2
ERR083895.fasta	Homo sapiens	others	1	1	2
KO27634.fasta	Homo sapiens	others	1	1	2
KO27670.fasta	Homo sapiens	others	1	1	2
SRR3029056.fasta	Homo sapiens	others	1	1	2
ERR386332.fasta	Homo sapiens	others	1	1	1
ERR349020.fasta	Homo sapiens	others	1	1	1
ERR137000.fasta	Homo sapiens	others	1	1	1
ERR193207.fasta	Homo sapiens	others	1	1	1
ERR221319.fasta	Homo sapiens	others	1	1	1
ERR193146.fasta	Homo sapiens	others	1	1	12
ERR193147.fasta	Homo sapiens	others	1	1	12
ERR084153.fasta	Homo sapiens	others	1	1	12
ERR108373.fasta	Homo sapiens	others	1	1	12
ERR108359.fasta	Homo sapiens	others	1	1	12
ERR348913.fasta	Homo sapiens	others	1	1	1
ERR386247.fasta	Homo sapiens	others	1	1	1
ERR343066.fasta	Homo sapiens	others	1	1	12
ERR484053.fasta	Homo sapiens	others	1	1	12
ERR084049.fasta	Homo sapiens	others	1	1	12
ERR193172.fasta	Homo sapiens	others	1	1	12
ERR084047.fasta	Homo sapiens	others	1	1	12
[truncated: 4,832 more rows]

## Sheet: Supplementary Dataset S4
Sample	Number of sample	Apodemus flavicollis	Micromys minutus	Microtus agrestis	Microtus levis	Myodes glareolus	Myodes rutilus	Homo sapiens	Anas platyrhynchos	Bos taurus	Branta leucopsis	Canus lupus	Capra aegagrus hircus	Corvus brachyrhynchos	Corvus monedula	Gallus gallus	Grus canadensis	Halichoerus grypus	Larus	Meleagridis gallopavo	Neovison	Nyctereutes procyonoides	Phasianus colchicus	Rattus norvegicus	Sus scrufa	Vulpes lagopus
Apodemus flavicollis	43		185	2	2	6	3	141	53	100	37	79	27	43	64	117	31	65	12	62	64	20	25	21	46	71
Micromys minutus	6	185		0	0	4	0	153	72	102	49	86	29	50	35	131	47	77	14	69	68	28	31	28	59	78
Microtus agrestis	8	2	0		482	678	594	2	0	1	0	0	0	0	0	0	0	0	0	0	0	0	0	0	0	0
Microtus levis	1	2	0	482		671	320	6	0	1	0	0	0	0	0	3	0	0	0	0	0	0	0	0	0	0
Myodes glareolus	77	6	4	678	671		678	18	7	11	6	17	4	9	10	12	5	8	4	6	7	2	6	4	5	8
Myodes rutilus	6	3	0	594	320	678		2	0	0	0	0	0	0	0	0	0	0	0	0	0	0	0	0	0	0
Homo sapiens	2917	141	153	2	6	18	2		678	678	678	678	673	678	668	678	678	678	278	678	678	673	605	365	678	678
Anas platyrhynchos	38	53	72	0	0	7	0	678		674	672	674	123	618	552	678	141	674	76	677	621	510	125	225	482	626
Bos taurus	419	100	102	1	1	11	0	678	674		673	678	671	678	206	678	402	678	81	678	678	551	555	293	678	678
Branta leucopsis	13	37	49	0	0	6	0	678	672	673		678	89	639	105	678	175	677	54	678	640	511	83	224	538	614
Canis lupus	73	79	86	0	0	17	0	678	674	678	678		484	669	181	678	222	678	65	678	678	562	514	575	675	678
Capra aegagrus hircus	4	27	29	0	0	4	0	673	123	671	89	484		85	40	541	29	454	20	446	459	33	249	27	642	307
Corvus brachyrhynchos	30	43	50	0	0	9	0	678	618	678	639	669	85		670	678	201	662	230	658	618	427	81	208	557	659
Corvus monedula	85	64	35	0	0	10	0	668	552	206	105	181	40	670		678	92	166	170	133	128	71	40	69	107	151
Gallus gallus	463	117	131	0	3	12	0	678	678	678	678	678	541	678	678		321	678	201	678	678	670	594	324	672	678
Grus canadensis	7	31	47	0	0	5	0	678	141	402	175	222	29	201	92	321		279	68	147	140	99	25	117	194	199
Halichoerus grypus	61	65	77	0	0	8	0	678	674	678	677	678	454	662	166	678	279		114	678	678	602	461	274	659	677
Larus	1	12	14	0	0	4	0	278	76	81	54	65	20	230	170	201	68	114		50	44	22	17	24	49	49
Meleagridis gallopavo	27	62	69	0	0	6	0	678	677	678	678	678	446	658	133	678	147	678	50		678	555	356	250	651	678
Neovison	15	64	68	0	0	7	0	678	621	678	640	678	459	618	128	678	140	678	44	678		667	388	237	655	678
Nyctereutes procyonoides	1	20	28	0	0	2	0	673	510	551	511	562	33	427	71	670	99	602	22	555	667		34	179	364	678
Phasianus colchicus	8	25	31	0	0	6	0	605	125	555	83	514	249	81	40	594	25	461	17	356	388	34		30	328	303
Rattus norvegicus	2	21	28	0	0	4	0	365	225	293	224	575	27	208	69	324	117	274	24	250	237	179	30		182	259
Sus scrufa	4	46	59	0	0	5	0	678	482	678	538	675	642	557	107	672	194	659	49	651	655	364	328	182		569
Vulpes lagopus	11	71	78	0	0	8	0	678	626	678	614	678	307	659	151	678	199	677	49	678	678	678	303	259	569
